# Supplementary material for: Impact of perfluoroalkyl substances (PFAS) and PFAS mixtures on lipid metabolism in differentiated HepaRG cells as a model for human hepatocytes
Source: Arch Toxicol. 2023 Dec 20;98(2):507–24. doi: 10.1007/s00204-023-03649-3 (PMC10794458; doi:10.1007/s00204-023-03649-3)
Supplement: Supplementary file 1 — Supplementary file1 (XLSX 623 kb) [file 204_2023_3649_MOESM1_ESM.xlsx]

## Sheet: 1A
	Supplementary Fig. 1: PPARα activation curve fitting for each single PFAS present in the different tested mixtures. The concentration levels that were tested in mixtures (see below; right panel) differ from those tested in single incubation. To circumvent this obstacle, we performed modeling of the dose response curves obtained in single experiments to calculate the effects induced by the concent…
																									EU adults
																									Concentration in the mixture	Calculated effect for PPARα activation
																									PFOS (µM)	replicate #1	replicate #2	replicate #3
																									353	24.9714	10.3607	21.8268
																									176.5	4.89661	7.13246	5.72138
																									70.6	1.37184	1.82239	1.79068
																									35.3	1.08447	1.05873	1.3218
																									17.65	1.03868	0.958754	1.22075
																									7.06	1.03077	0.945833	1.19665
																									3.53	1.03012	0.9451	1.19379
																									0.706	1.03	0.945001	1.19302
																									PFHxS (µM)	replicate #1	replicate #2	replicate #3
																									31	1.29395	1.23165	1.75033
																									15.5	0.988089	0.952911	1.43359
																									6.2	0.912233	0.867152	1.33882
																									3.1	0.902932	0.853512	1.32425
																									1.55	0.900881	0.849794	1.32039
																									0.62	0.900379	0.84865	1.31924
																	Using the following equation (Hill Slope model),								0.31	0.900317	0.848468	1.31906
																									0.062	0.900301	0.848403	1.319
																	Y=Bottom + (Top-Bottom)/(1+10^((LogEC50-X)*HillSlope))								PFNA (µM)	replicate #1	replicate #2	replicate #3
																									28	1.33979	1.10163	1.3097
																									14	1.26317	1.0607	1.18453
																									5.6	1.2572	1.05535	1.15169
																									2.8	1.25701	1.05504	1.14734
																	effects for the different concentrations of each PFAS in the mixture								1.4	1.257	1.05501	1.14632
																	were calculated. For instance, 353 µM of PFOS showed								0.56	1.257	1.055	1.14605
																	a calculated effect of 24.97 fold induction for replicate #1.								0.28	1.257	1.055	1.14601
																									0.056	1.257	1.055	1.146
																	Top, Bottom, LogEC50 and HillSlope given by the GraphPad Prism								PFOA (µM)	replicate #1	replicate #2	replicate #3
																	Hill slope model.								88	12.9975	8.11876	2.55298
																									44	3.14337	2.763	0.924021
																									17.6	1.3259	1.68264	0.451813
																									8.8	1.27099	1.61078	0.41601
																									4.4	1.26727	1.6014	0.41108
																									1.76	1.26701	1.60009	0.410356
																									0.88	1.267	1.60001	0.410308
																									0.176	1.267	1.6	0.4103

## Sheet: 1B
																										EU children
																										Concentration in the mixture	Calculated effect for PPARα activation
																										PFOS (µM)	replicate #1	replicate #2	replicate #3
																										201	6.48083	8.03981	7.22179
																										100.5	1.90111	3.15856	2.49861
																										40.2	1.10687	1.1134	1.36477
																										20.1	1.04225	0.965464	1.23
																										10.05	1.03195	0.947455	1.20097
																										4.02	1.03017	0.945148	1.19405
																										2.01	1.03003	0.945018	1.19323
																										0.402	1.03	0.945	1.19301
																										PFHxS (µM)	replicate #1	replicate #2	replicate #3
																										38.5	1.52634	1.42363	1.97112
																										19.25	1.04085	1.00528	1.49248
																										7.7	0.919436	0.876551	1.34901
																										3.85	0.904522	0.856075	1.32695
																										1.925	0.901231	0.850492	1.32111
																										0.77	0.900426	0.848775	1.31936
																		Using the following equation (Hill Slope model),								0.385	0.900328	0.848502	1.3191
																										0.077	0.900301	0.848405	1.319
																		Y=Bottom + (Top-Bottom)/(1+10^((LogEC50-X)*HillSlope))								PFNA (µM)	replicate #1	replicate #2	replicate #3
																										50.5	1.97732	1.33085	1.70648
																										25.25	1.31327	1.08909	1.27794
																										10.1	1.25881	1.05711	1.16549
																										5.05	1.25713	1.05526	1.15059
																		effects for the different concentrations of each PFAS in the mixture								2.525	1.25701	1.05503	1.14708
																		were calculated. For instance, 201 µM of PFOS showed								1.01	1.257	1.055	1.14616
																		a calculated effect of 6.48 fold induction for replicate #1.								0.505	1.257	1.055	1.14604
																										0.101	1.257	1.055	1.146
																		Top, Bottom, LogEC50 and HillSlope given by the GraphPad Prism								PFOA (µM)	replicate #1	replicate #2	replicate #3
																		Hill slope model.								210	19.8129	19.443	4.37625
																										105	15.7309	10.6398	3.08656
																										42	2.85901	2.62143	0.866564
																										21	1.38368	1.73863	0.478828
																										10.5	1.27493	1.61812	0.419778
																										4.2	1.26722	1.60122	0.410982
																										2.1	1.26702	1.60016	0.410393
																										0.42	1.267	1.6	0.410301

## Sheet: 1C
																										Ronneby
																										Concentration in the mixture	Calculated effect for PPARα activation
																										PFOS (µM)	replicate #1	replicate #2	replicate #3
																										260	11.7729	9.42725	11.7981
																										130	2.752	4.80266	3.49921
																										52	1.18204	1.30811	1.49671
																										26	1.05422	0.989895	1.25843
																										13	1.03386	0.950397	1.20709
																										5.2	1.03034	0.945326	1.19485
																										2.6	1.03005	0.945039	1.1934
																										0.52	1.03	0.945	1.19301
																										PFHxS (µM)	replicate #1	replicate #2	replicate #3
																										224.5	15.239	16.3276	17.9541
																										112.25	6.22871	5.1118	6.21114
																										44.9	1.76793	1.61575	2.19299
																										22.45	1.09646	1.05771	1.55181
																										11.225	0.9438	0.90547	1.38078
																										4.49	0.906204	0.85864	1.32968
																		Using the following equation (Hill Slope model),								2.245	0.901602	0.851192	1.32183
																										0.449	0.900339	0.848537	1.31913
																		Y=Bottom + (Top-Bottom)/(1+10^((LogEC50-X)*HillSlope))								PFOA (µM)	replicate #1	replicate #2	replicate #3
																										15.5	1.30298	1.65692	0.439199
																										7.75	1.26943	1.60741	0.414265
																										3.1	1.26707	1.6005	0.410585
																										1.55	1.267	1.60006	0.410339
																		effects for the different concentrations of each PFAS in the mixture								0.775	1.267	1.60001	0.410305
																		were calculated. For instance, 260 µM of PFOS showed								0.31	1.267	1.6	0.4103
																		a calculated effect of 11.77 fold induction for replicate #1.								0.155	1.267	1.6	0.4103
																										0.031	1.267	1.6	0.4103
																		Top, Bottom, LogEC50 and HillSlope given by the GraphPad Prism
																		Hill slope model.
