# Supplementary material for: Impact of perfluoroalkyl substances (PFAS) and PFAS mixtures on lipid metabolism in differentiated HepaRG cells as a model for human hepatocytes
Source: Arch Toxicol. 2023 Dec 20;98(2):507–24. doi: 10.1007/s00204-023-03649-3 (PMC10794458; doi:10.1007/s00204-023-03649-3)
Supplement: Supplementary file 4 — Supplementary file4 (XLSX 47 kb) [file 204_2023_3649_MOESM4_ESM.xlsx]

## Sheet: Sheet1
gene name	compound/mixture	concentration	log2FC replicate 1	log2FC replicate 2	log2FC replicate 3	log2FC median	p-value	significance
ANXA10	cyproconazole	200 µM	2.47284	7.66944	2.25289	2.47284	0.133	ns
ANXA10	EU adults	10 µM	-0.173958	0.0707118	1.0857	0.0707118	0.808	ns
ANXA10	EU adults	100 µM	0.392355	-1.83246	1.78812	0.392355	0.944	ns
ANXA10	EU adults	500 µM	1.48254	-1.59657	-0.195753	-0.195753	0.947	ns
ANXA10	EU children	10 µM	1.11005	0.0635136	1.90854	1.11005	0.479	ns
ANXA10	EU children	100 µM	0.65422	-1.24949	1.47127	0.65422	0.846	ns
ANXA10	EU children	500 µM	3.51592	1.03859	-1.35457	1.03859	0.589	ns
ANXA10	HFPO-DA	10 µM	-1.60721	0.63212	-1.63821	-1.60721	0.565	ns
ANXA10	HFPO-DA	100 µM	-1.24611	1.70759	-0.927336	-0.927336	0.922	ns
ANXA10	HFPO-DA	1000 µM	3.54037	0.741271	0.460218	0.741271	0.356	ns
ANXA10	palmitate/oleate	500 µM	3.42181	5.61071	-0.752012	3.42181	0.289	ns
ANXA10	PFBA	10 µM	-1.99036	0.381278	-0.783952	-0.783952	0.589	ns
ANXA10	PFBA	100 µM	-0.935434	0.298439	0.391775	0.298439	0.952	ns
ANXA10	PFBA	1000 µM	-1.4794	-2.38057	-1.83078	-1.83078	0.236	ns
ANXA10	PFBS	10 µM	-0.518399	0.602521	-0.760322	-0.518399	0.867	ns
ANXA10	PFBS	100 µM	-2.18125	-0.388668	1.03963	-0.388668	0.748	ns
ANXA10	PFBS	1000 µM	-1.66613	2.27152	0.674236	0.674236	0.805	ns
ANXA10	PFDA	10 µM	-2.03978	0.871922	1.69512	0.871922	0.918	ns
ANXA10	PFDA	100 µM	-1.49395	-0.155625	0.703849	-0.155625	0.825	ns
ANXA10	PFDA	50 µM	-1.75801	-1.78759	-1.78347	-1.78347	0.261	ns
ANXA10	PFHxA	10 µM	0.0647314	-0.423113	0.0640046	0.0640046	0.94	ns
ANXA10	PFHxA	100 µM	-2.5878	-0.934867	-2.36289	-2.36289	0.224	ns
ANXA10	PFHxA	1000 µM	-1.6047	-0.350651	-1.56642	-1.56642	0.419	ns
ANXA10	PFHxS	10 µM	-1.04444	2.23106	-2.00436	-1.04444	0.882	ns
ANXA10	PFHxS	100 µM	-1.65264	2.94889	-0.738887	-0.738887	0.924	ns
ANXA10	PFHxS	1000 µM	-0.707679	4.36257	4.82296	4.36257	0.262	ns
ANXA10	PFNA	10 µM	1.35617	1.48125	1.36794	1.36794	0.346	ns
ANXA10	PFNA	100 µM	-0.303341	0.293826	-0.778233	-0.303341	0.843	ns
ANXA10	PFNA	250 µM	5.0239	5.81788	7.42623	5.81788	0.016	*
ANXA10	PFOA	10 µM	-2.29519	1.24434	0.487224	0.487224	0.911	ns
ANXA10	PFOA	100 µM	-2.38377	2.33079	-0.0639129	-0.0639129	0.984	ns
ANXA10	PFOA	250 µM	-1.1351	3.78529	0.261474	0.261474	0.631	ns
ANXA10	PFOS	10 µM	0.342012	4.75055	1.26574	1.26574	0.298	ns
ANXA10	PFOS	100 µM	-0.687998	-0.114964	0.299069	-0.114964	0.899	ns
ANXA10	PFOS	250 µM	3.48832	5.45803	5.21826	5.21826	0.035	*
ANXA10	PMPP	10 µM	-0.456999	-0.12554	-0.949839	-0.456999	0.702	ns
ANXA10	PMPP	100 µM	-1.83057	-1.75702	0.35616	-1.75702	0.478	ns
ANXA10	PMPP	1000 µM	1.34144	1.6927	4.89427	1.6927	0.176	ns
ANXA10	Ronneby	10 µM	-1.61108	-1.72127	1.73493	-1.61108	0.758	ns
ANXA10	Ronneby	100 µM	-1.79179	0.0342413	1.15396	0.0342413	0.896	ns
ANXA10	Ronneby	500 µM	0.0602912	-0.237694	-0.698143	-0.237694	0.824	ns
ARG1	cyproconazole	200 µM	-3.4297	-4.89294	-2.69311	-3.4297	0.028	*
ARG1	EU adults	10 µM	-0.159837	-0.619546	0.353353	-0.159837	0.668	ns
ARG1	EU adults	100 µM	-0.682411	-0.767024	-0.169968	-0.682411	0.087	ns
ARG1	EU adults	500 µM	-1.42399	-1.06114	-0.533445	-1.06114	0.052	ns
ARG1	EU children	10 µM	-0.722751	-0.506975	0.0712446	-0.506975	0.24	ns
ARG1	EU children	100 µM	-1.47543	-0.707451	-0.399213	-0.707451	0.109	ns
ARG1	EU children	500 µM	-6.00166	-4.21217	-4.07569	-4.21217	0.016	*
ARG1	HFPO-DA	10 µM	0.231818	0.391803	0.124789	0.231818	0.076	ns
ARG1	HFPO-DA	100 µM	0.0544394	-0.033284	-0.412246	-0.033284	0.475	ns
ARG1	HFPO-DA	1000 µM	-0.645428	-0.637337	-1.17013	-0.645428	0.03	*
ARG1	palmitate/oleate	500 µM	-0.697279	0.324456	0.498424	0.324456	0.922	ns
ARG1	PFBA	10 µM	-0.675457	0.0993058	0.985341	0.0993058	0.804	ns
ARG1	PFBA	100 µM	0.0585227	0.405011	-0.0658469	0.0585227	0.462	ns
ARG1	PFBA	1000 µM	0.204704	0.16197	0.290347	0.204704	0.068	ns
ARG1	PFBS	10 µM	0.248074	-0.00861321	0.582386	0.248074	0.246	ns
ARG1	PFBS	100 µM	0.41119	-0.0831344	0.438755	0.41119	0.268	ns
ARG1	PFBS	1000 µM	0.152319	-0.465323	0.168478	0.152319	0.844	ns
ARG1	PFDA	10 µM	-0.757929	-0.622812	0.0174444	-0.622812	0.191	ns
ARG1	PFDA	100 µM	-4.37328	-1.09351	-0.213096	-1.09351	0.273	ns
ARG1	PFDA	50 µM	-0.492879	-0.32601	-0.250898	-0.32601	0.023	*
ARG1	PFHxA	10 µM	0.0145518	-0.121244	0.353362	0.0145518	0.638	ns
ARG1	PFHxA	100 µM	0.0320172	-0.201856	0.0718148	0.0320172	0.782	ns
ARG1	PFHxA	1000 µM	0.159804	-0.0946108	-0.0402886	-0.0402886	0.94	ns
ARG1	PFHxS	10 µM	0.0875763	-0.181439	-0.147344	-0.147344	0.505	ns
ARG1	PFHxS	100 µM	0.381147	-0.0793344	0.161101	0.161101	0.379	ns
ARG1	PFHxS	1000 µM	-5.22394	-7.36601	-11.647	-7.36601	0.05	*
ARG1	PFNA	10 µM	-0.675641	-0.958382	0.555442	-0.675641	0.521	ns
ARG1	PFNA	100 µM	-1.57142	-0.990676	0.394699	-0.990676	0.341	ns
ARG1	PFNA	250 µM	-9.89798	-8.05166	-6.35119	-8.05166	0.015	*
ARG1	PFOA	10 µM	-0.780167	-1.30342	0.232188	-0.780167	0.303	ns
ARG1	PFOA	100 µM	-0.808449	-1.51163	-0.209481	-0.808449	0.15	ns
ARG1	PFOA	250 µM	-1.83125	-2.00791	-1.46436	-1.83125	0.003	**
ARG1	PFOS	10 µM	0.252908	-1.2065	0.0322132	0.0322132	0.57	ns
ARG1	PFOS	100 µM	-0.850732	-1.10773	-0.261517	-0.850732	0.089	ns
ARG1	PFOS	250 µM	-11.8411	-11.1525	-11.6993	-11.6993	8.98e-05	***
ARG1	PMPP	10 µM	-0.180517	0.204648	0.417133	0.204648	0.499	ns
ARG1	PMPP	100 µM	0.383441	0.289062	-0.144837	0.289062	0.4	ns
ARG1	PMPP	1000 µM	-12.6531	-2.83393	-8.51539	-8.51539	0.107	ns
ARG1	Ronneby	10 µM	-0.49994	-0.391057	0.0645089	-0.391057	0.248	ns
ARG1	Ronneby	100 µM	-0.747185	-0.701115	1.07934	-0.701115	0.857	ns
ARG1	Ronneby	500 µM	-0.432013	0.328547	0.391941	0.328547	0.755	ns
CCL20	cyproconazole	200 µM	0.922568	2.59469	1.55111	1.55111	0.057	ns
CCL20	EU adults	10 µM	-0.37535	0.115149	0.864168	0.115149	0.66	ns
CCL20	EU adults	100 µM	0.0279699	0.102226	0.653077	0.102226	0.416	ns
CCL20	EU adults	500 µM	0.326522	1.07916	1.04677	1.04677	0.066	ns
CCL20	EU children	10 µM	-0.791673	0.288468	-0.00790111	-0.00790111	0.684	ns
CCL20	EU children	100 µM	-0.456081	0.365	0.46004	0.365	0.75	ns
CCL20	EU children	500 µM	3.31171	3.80368	3.33656	3.33656	0.000283	***
CCL20	HFPO-DA	10 µM	-0.216133	-0.255265	-0.138139	-0.216133	0.435	ns
CCL20	HFPO-DA	100 µM	-0.150342	-0.406368	-0.0442861	-0.150342	0.458	ns
CCL20	HFPO-DA	1000 µM	0.244162	0.122909	0.391818	0.244162	0.353	ns
CCL20	palmitate/oleate	500 µM	-0.498994	1.13935	0.145739	0.145739	0.652	ns
CCL20	PFBA	10 µM	-0.915699	-0.699212	0.789474	-0.699212	0.67	ns
CCL20	PFBA	100 µM	-0.477673	-0.195066	0.309515	-0.195066	0.717	ns
CCL20	PFBA	1000 µM	0.0689018	-0.238137	0.86084	0.0689018	0.59	ns
CCL20	PFBS	10 µM	-0.192235	-0.339551	0.559321	-0.192235	0.98	ns
CCL20	PFBS	100 µM	-0.315335	-0.20634	0.827544	-0.20634	0.823	ns
CCL20	PFBS	1000 µM	0.318784	0.690923	1.06504	0.690923	0.083	ns
CCL20	PFDA	10 µM	-1.00623	0.0284662	0.793661	0.0284662	0.921	ns
CCL20	PFDA	100 µM	2.24347	-0.0466934	0.919304	0.919304	0.254	ns
CCL20	PFDA	50 µM	-0.493665	-0.471221	-0.19843	-0.471221	0.198	ns
CCL20	PFHxA	10 µM	-0.338919	-0.53588	0.444319	-0.338919	0.717	ns
CCL20	PFHxA	100 µM	0.0668906	-0.110577	0.349984	0.0668906	0.706	ns
CCL20	PFHxA	1000 µM	0.765125	0.513487	1.04425	0.765125	0.046	*
CCL20	PFHxS	10 µM	-0.383686	-0.402455	0.128159	-0.383686	0.467	ns
CCL20	PFHxS	100 µM	-0.306125	-0.0107981	0.606907	-0.0107981	0.792	ns
CCL20	PFHxS	1000 µM	1.58968	2.04549	2.84097	2.04549	0.012	*
CCL20	PFNA	10 µM	-0.99018	0.0375279	1.03602	0.0375279	0.968	ns
CCL20	PFNA	100 µM	-0.11001	0.139614	1.38978	0.139614	0.426	ns
CCL20	PFNA	250 µM	4.21797	5.8499	7.15534	5.8499	0.017	*
CCL20	PFOA	10 µM	-0.490687	-0.529978	0.520621	-0.490687	0.704	ns
CCL20	PFOA	100 µM	-0.754069	-0.454221	0.0931168	-0.454221	0.318	ns
CCL20	PFOA	250 µM	0.049993	1.08252	1.42834	1.08252	0.164	ns
CCL20	PFOS	10 µM	-0.867662	-0.595736	0.352118	-0.595736	0.445	ns
CCL20	PFOS	100 µM	-1.20122	-0.536216	0.516944	-0.536216	0.514	ns
CCL20	PFOS	250 µM	3.32923	2.81821	2.67795	2.81821	0.000529	***
CCL20	PMPP	10 µM	-0.181811	-0.0699855	0.560373	-0.0699855	0.758	ns
CCL20	PMPP	100 µM	0.254635	0.21308	0.389709	0.254635	0.305	ns
CCL20	PMPP	1000 µM	1.07588	3.03945	4.14534	3.03945	0.085	ns
CCL20	Ronneby	10 µM	-0.388488	-0.00239244	0.0625432	-0.00239244	0.69	ns
CCL20	Ronneby	100 µM	-0.0929673	0.270423	1.60612	0.270423	0.374	ns
CCL20	Ronneby	500 µM	0.734071	0.515935	0.236289	0.515935	0.132	ns
CD36	cyproconazole	200 µM	1.32123	0.274783	-0.136206	0.274783	0.459	ns
CD36	EU adults	10 µM	-0.745544	-0.568091	-0.708901	-0.659537	0.183	ns
CD36	EU adults	100 µM	-2.75111	-2.38086	-0.556896	-0.810433	0.073	ns
CD36	EU adults	500 µM	1.31998	0.426758	1.08587	0.94875	0.151	ns
CD36	EU children	10 µM	-0.290932	-0.236723	0.00684706	-0.290932	0.75	ns
CD36	EU children	100 µM	0.424442	-0.215519	-0.778291	-0.639808	0.758	ns
CD36	EU children	500 µM	-0.630889	0.351936	-1.24224	-0.515598	0.543	ns
CD36	HFPO-DA	10 µM	-0.963832	-0.24548	-0.463117	-0.463117	0.288	ns
CD36	HFPO-DA	100 µM	-5.31435	0.422075	0.223786	0.223786	0.497	ns
CD36	HFPO-DA	1000 µM	0.761052	2.98899	2.08744	2.08744	0.069	ns
CD36	palmitate/oleate	500 µM	0.0683864	2.02558	1.33614	1.33614	0.181	ns
CD36	PFBA	10 µM	-1.40345	1.56606	-0.134147	-0.134147	0.99	ns
CD36	PFBA	100 µM	0.827355	0.202888	-0.381965	-0.0254946	0.706	ns
CD36	PFBA	1000 µM	-0.275471	-1.14899	-0.534243	-0.690807	0.215	ns
CD36	PFBS	10 µM	-0.495576	-0.778721	-0.251714	-0.504415	0.306	ns
CD36	PFBS	100 µM	-0.110332	0.839529	-0.114441	0.669548	0.73	ns
CD36	PFBS	1000 µM	-2.6823	0.111706	1.38235	0.111706	0.719	ns
CD36	PFDA	10 µM	0.549643	-4.39369	-0.478925	-0.478925	0.443	ns
CD36	PFDA	100 µM	-1.06776	-5.75117	-0.704479	-1.06776	0.259	ns
CD36	PFDA	50 µM	-0.885339	-0.914912	-0.910796	-0.910796	0.092	ns
CD36	PFHxA	10 µM	-0.0729862	-0.0712016	-0.434493	-0.434493	0.731	ns
CD36	PFHxA	100 µM	-0.972854	0.100727	-0.0351472	-0.548993	0.582	ns
CD36	PFHxA	1000 µM	0.013548	0.635964	0.81531	0.722303	0.396	ns
CD36	PFHxS	10 µM	-0.681438	0.411548	-0.0810212	-0.407979	0.834	ns
CD36	PFHxS	100 µM	-0.699823	0.757606	1.30817	0.644409	0.471	ns
CD36	PFHxS	1000 µM	0.503784	-0.105528	-0.889347	-0.312923	0.777	ns
CD36	PFNA	10 µM	0.3012	0.0102086	-0.176786	0.3012	0.932	ns
CD36	PFNA	100 µM	1.27353	-1.08445	-0.387902	0.168242	0.944	ns
CD36	PFNA	250 µM	-1.00963	-0.140512	3.25648	-0.140512	0.517	ns
CD36	PFOA	10 µM	-0.269406	-0.763401	-0.997675	-0.861925	0.211	ns
CD36	PFOA	100 µM	-0.863943	-2.70091	1.09995	-0.863943	0.417	ns
CD36	PFOA	250 µM	-0.330458	1.2659	-0.841954	-0.295864	0.96	ns
CD36	PFOS	10 µM	-0.0865788	-0.754508	-3.42409	-1.00662	0.198	ns
CD36	PFOS	100 µM	-2.33654	-2.92748	-0.814527	-1.06764	0.058	ns
CD36	PFOS	250 µM	-1.28883	-0.910284	-0.858392	-1.16103	0.071	ns
CD36	PMPP	10 µM	1.23356	-0.247466	1.45951	1.23356	0.293	ns
CD36	PMPP	100 µM	-3.61115	0.787343	0.639481	0.639481	0.67	ns
CD36	PMPP	1000 µM	2.18756	1.64209	-1.02531	1.64209	0.456	ns
CD36	Ronneby	10 µM	-0.455319	0.456908	-0.70126	-0.28972	0.665	ns
CD36	Ronneby	100 µM	0.0366669	1.6645	0.12025	0.159923	0.297	ns
CD36	Ronneby	500 µM	0.447292	1.04794	0.230759	0.928813	0.327	ns
CYP2D6	cyproconazole	200 µM	0.183801	-0.273185	-0.29567	-0.273185	0.734	ns
CYP2D6	EU adults	10 µM	-0.451956	0.691086	0.302083	0.302083	0.712	ns
CYP2D6	EU adults	100 µM	-0.490854	0.240008	0.0716353	0.0716353	0.883	ns
CYP2D6	EU adults	500 µM	-0.304997	0.98594	0.857085	0.857085	0.378	ns
CYP2D6	EU children	10 µM	-3.51723	-0.0476878	-0.0446641	-0.0476878	0.409	ns
CYP2D6	EU children	100 µM	-1.62747	-0.499935	0.437871	-0.499935	0.463	ns
CYP2D6	EU children	500 µM	-1.07733	-0.166471	0.152574	-0.166471	0.492	ns
CYP2D6	HFPO-DA	10 µM	0.382656	-0.250598	0.209104	0.209104	0.771	ns
CYP2D6	HFPO-DA	100 µM	0.3608	-0.312599	0.113399	0.113399	0.891	ns
CYP2D6	HFPO-DA	1000 µM	-0.243271	-0.724662	0.881376	-0.243271	0.962	ns
CYP2D6	palmitate/oleate	500 µM	-0.425131	0.224642	0.671921	0.224642	0.74	ns
CYP2D6	PFBA	10 µM	0.133899	0.167133	0.864644	0.167133	0.377	ns
CYP2D6	PFBA	100 µM	-0.12842	-0.236191	0.654532	-0.12842	0.828	ns
CYP2D6	PFBA	1000 µM	0.497023	-0.304318	0.45284	0.45284	0.622	ns
CYP2D6	PFBS	10 µM	0.438788	-0.364512	-0.685503	-0.364512	0.677	ns
CYP2D6	PFBS	100 µM	0.298443	0.0733109	0.509529	0.298443	0.448	ns
CYP2D6	PFBS	1000 µM	0.502936	-0.217315	0.714331	0.502936	0.469	ns
CYP2D6	PFDA	10 µM	0.442205	-0.0636108	0.254068	0.254068	0.581	ns
CYP2D6	PFDA	100 µM	-1.24533	-1.70797	0.343713	-1.24533	0.3	ns
CYP2D6	PFDA	50 µM	-0.688681	-0.656416	-0.659586	-0.659586	0.161	ns
CYP2D6	PFHxA	10 µM	0.423667	-0.118734	0.918876	0.423667	0.395	ns
CYP2D6	PFHxA	100 µM	-0.352966	0.23153	0.470078	0.23153	0.782	ns
CYP2D6	PFHxA	1000 µM	0.95925	0.265907	0.772629	0.772629	0.156	ns
CYP2D6	PFHxS	10 µM	0.531563	-1.04698	-0.33827	-0.33827	0.636	ns
CYP2D6	PFHxS	100 µM	0.162417	0.0477149	0.145115	0.145115	0.737	ns
CYP2D6	PFHxS	1000 µM	-0.186935	-0.537548	-0.415801	-0.415801	0.342	ns
CYP2D6	PFNA	10 µM	-0.277584	-1.11875	0.0961373	-0.277584	0.412	ns
CYP2D6	PFNA	100 µM	0.0831349	-1.93137	0.54366	0.0831349	0.637	ns
CYP2D6	PFNA	250 µM	-0.909971	-1.35987	0.212064	-0.909971	0.297	ns
CYP2D6	PFOA	10 µM	0.633516	-1.27972	0.144003	0.144003	0.813	ns
CYP2D6	PFOA	100 µM	-0.0339878	-0.913702	0.198781	-0.0339878	0.614	ns
CYP2D6	PFOA	250 µM	0.627493	-0.00498228	0.603781	0.603781	0.339	ns
CYP2D6	PFOS	10 µM	-0.506477	-1.42229	-1.03644	-1.03644	0.073	ns
CYP2D6	PFOS	100 µM	-0.1689	-0.625664	-0.672637	-0.625664	0.252	ns
CYP2D6	PFOS	250 µM	-0.896259	-1.38027	-0.718492	-0.896259	0.062	ns
CYP2D6	PMPP	10 µM	-1.16712	-0.113161	0.804715	-0.113161	0.822	ns
CYP2D6	PMPP	100 µM	-0.390105	0.045618	0.482269	0.045618	0.914	ns
CYP2D6	PMPP	1000 µM	0.318018	-0.0299931	0.401311	0.318018	0.545	ns
CYP2D6	Ronneby	10 µM	-0.751755	0.0906166	-0.358037	-0.358037	0.437	ns
CYP2D6	Ronneby	100 µM	-0.314279	0.192479	1.23608	0.192479	0.541	ns
CYP2D6	Ronneby	500 µM	0.442433	1.25856	0.268337	0.442433	0.204	ns
CYP3A4	cyproconazole	200 µM	1.78861	0.0267737	2.27446	1.78861	0.175	ns
CYP3A4	EU adults	10 µM	-0.224424	-0.526308	0.20418	-0.224424	0.597	ns
CYP3A4	EU adults	100 µM	0.68201	-0.0390758	0.075811	0.075811	0.502	ns
CYP3A4	EU adults	500 µM	1.88679	2.3348	2.51117	2.3348	0.002	**
CYP3A4	EU children	10 µM	0.219746	-0.549832	0.00537556	0.00537556	0.759	ns
CYP3A4	EU children	100 µM	1.38134	0.336147	-0.0988306	0.336147	0.357	ns
CYP3A4	EU children	500 µM	-0.672745	1.01248	0.885127	0.885127	0.544	ns
CYP3A4	HFPO-DA	10 µM	0.132618	0.345216	0.703828	0.345216	0.252	ns
CYP3A4	HFPO-DA	100 µM	0.277402	0.579943	0.927945	0.579943	0.124	ns
CYP3A4	HFPO-DA	1000 µM	1.82229	1.71411	2.17317	1.82229	0.005	**
CYP3A4	palmitate/oleate	500 µM	-0.156158	0.313231	0.80717	0.313231	0.429	ns
CYP3A4	PFBA	10 µM	0.333059	0.134564	1.28982	0.333059	0.253	ns
CYP3A4	PFBA	100 µM	-0.13859	0.518024	0.71684	0.518024	0.356	ns
CYP3A4	PFBA	1000 µM	0.77125	0.0242166	1.28997	0.77125	0.199	ns
CYP3A4	PFBS	10 µM	0.775075	-0.197658	1.04938	0.775075	0.303	ns
CYP3A4	PFBS	100 µM	0.717147	0.222648	1.26947	0.717147	0.132	ns
CYP3A4	PFBS	1000 µM	2.01845	0.688844	2.05656	2.01845	0.052	ns
CYP3A4	PFDA	10 µM	0.524739	-0.0387211	-0.328433	-0.0387211	0.886	ns
CYP3A4	PFDA	100 µM	-0.0476861	0.28207	0.843012	0.28207	0.365	ns
CYP3A4	PFDA	50 µM	0.3998	0.143678	0.239458	0.239458	0.387	ns
CYP3A4	PFHxA	10 µM	-0.0342412	-0.0713456	0.953501	-0.0342412	0.533	ns
CYP3A4	PFHxA	100 µM	0.16724	0.211163	1.84766	0.211163	0.314	ns
CYP3A4	PFHxA	1000 µM	1.47645	0.693946	1.68567	1.47645	0.031	*
CYP3A4	PFHxS	10 µM	0.247652	-0.132331	0.909584	0.247652	0.428	ns
CYP3A4	PFHxS	100 µM	1.76329	1.29052	2.50513	1.76329	0.016	*
CYP3A4	PFHxS	1000 µM	1.16276	-1.43647	-5.7946	-1.43647	0.424	ns
CYP3A4	PFNA	10 µM	0.460337	-0.657732	0.356602	0.356602	0.908	ns
CYP3A4	PFNA	100 µM	1.4992	0.690526	1.02407	1.02407	0.032	*
CYP3A4	PFNA	250 µM	-1.79108	-1.68047	0.575247	-1.68047	0.337	ns
CYP3A4	PFOA	10 µM	-0.0158992	-0.78662	-0.120086	-0.120086	0.414	ns
CYP3A4	PFOA	100 µM	1.27444	0.00480916	0.640128	0.640128	0.228	ns
CYP3A4	PFOA	250 µM	1.30039	1.59506	1.545	1.545	0.015	*
CYP3A4	PFOS	10 µM	0.438353	-0.951472	-0.284158	-0.284158	0.605	ns
CYP3A4	PFOS	100 µM	2.54239	1.00894	1.01531	1.01531	0.078	ns
CYP3A4	PFOS	250 µM	-3.177	-3.6232	-3.69883	-3.6232	0.000503	***
CYP3A4	PMPP	10 µM	0.215703	0.304578	1.20522	0.304578	0.224	ns
CYP3A4	PMPP	100 µM	1.87296	1.8655	2.15817	1.87296	0.007	**
CYP3A4	PMPP	1000 µM	2.04598	0.963757	-0.515732	0.963757	0.381	ns
CYP3A4	Ronneby	10 µM	0.251639	-0.477458	0.175907	0.175907	0.962	ns
CYP3A4	Ronneby	100 µM	0.487282	-0.321387	0.947919	0.487282	0.454	ns
CYP3A4	Ronneby	500 µM	2.88756	3.32041	3.14268	3.14268	0.001	***
CYP7A1	cyproconazole	200 µM	-4.90094	-8.40181	-3.43929	-4.90094	0.061	ns
CYP7A1	EU adults	10 µM	-0.718757	-0.333844	0.245538	-0.333844	0.471	ns
CYP7A1	EU adults	100 µM	-1.40583	-0.383504	-0.132498	-0.383504	0.238	ns
CYP7A1	EU adults	500 µM	-2.22992	-1.75312	-0.892932	-1.75312	0.036	*
CYP7A1	EU children	10 µM	-0.817032	-0.110072	-0.341284	-0.341284	0.2	ns
CYP7A1	EU children	100 µM	-1.48482	-0.517196	-0.481221	-0.517196	0.111	ns
CYP7A1	EU children	500 µM	-10.7355	-9.12973	-8.75814	-9.12973	0.002	**
CYP7A1	HFPO-DA	10 µM	-0.286124	-0.327701	-0.385392	-0.327701	0.201	ns
CYP7A1	HFPO-DA	100 µM	-0.380418	-0.723729	-0.771782	-0.723729	0.052	ns
CYP7A1	HFPO-DA	1000 µM	-1.66326	-1.74716	-2.02043	-1.74716	0.002	**
CYP7A1	palmitate/oleate	500 µM	-1.41974	0.209476	0.287344	0.209476	0.643	ns
CYP7A1	PFBA	10 µM	-0.878162	-0.303194	0.210071	-0.303194	0.433	ns
CYP7A1	PFBA	100 µM	-0.539555	-0.312974	-0.264881	-0.312974	0.161	ns
CYP7A1	PFBA	1000 µM	-0.429115	-0.651362	-0.728827	-0.651362	0.059	ns
CYP7A1	PFBS	10 µM	0.0865696	-0.688426	0.11641	0.0865696	0.642	ns
CYP7A1	PFBS	100 µM	-0.229947	-0.511171	0.1818	-0.229947	0.527	ns
CYP7A1	PFBS	1000 µM	-0.32457	-1.65242	-0.475061	-0.475061	0.181	ns
CYP7A1	PFDA	10 µM	-0.675258	-0.239602	-0.00849491	-0.239602	0.311	ns
CYP7A1	PFDA	100 µM	-10.3516	-1.14211	-0.42312	-1.14211	0.34	ns
CYP7A1	PFDA	50 µM	-1.63854	-1.39898	-1.20762	-1.39898	0.004	**
CYP7A1	PFHxA	10 µM	-0.210308	-0.622697	-0.133725	-0.210308	0.244	ns
CYP7A1	PFHxA	100 µM	-0.268211	-0.748664	-0.69303	-0.69303	0.074	ns
CYP7A1	PFHxA	1000 µM	-0.564333	-1.11038	-1.04946	-1.04946	0.022	*
CYP7A1	PFHxS	10 µM	-0.345157	-0.585098	-0.357946	-0.357946	0.124	ns
CYP7A1	PFHxS	100 µM	-0.179252	-1.27833	-0.675052	-0.675052	0.142	ns
CYP7A1	PFHxS	1000 µM	-9.37556	-9.45328	-9.18069	-9.37556	3.86e-05	***
CYP7A1	PFNA	10 µM	-0.660716	-0.690636	0.635032	-0.660716	0.652	ns
CYP7A1	PFNA	100 µM	-2.33098	-1.13014	0.27128	-1.13014	0.291	ns
CYP7A1	PFNA	250 µM	-12.8882	-10.5147	-8.62626	-10.5147	0.012	*
CYP7A1	PFOA	10 µM	-0.48847	-0.818863	-0.204237	-0.48847	0.116	ns
CYP7A1	PFOA	100 µM	-1.35154	-1.6815	-0.391583	-1.35154	0.08	ns
CYP7A1	PFOA	250 µM	-2.68135	-2.75786	-2.69736	-2.69736	0.004	**
CYP7A1	PFOS	10 µM	-0.713748	-1.25365	-0.128531	-0.713748	0.153	ns
CYP7A1	PFOS	100 µM	-1.52364	-0.780817	-0.0893845	-0.780817	0.184	ns
CYP7A1	PFOS	250 µM	-10.5152	-11.4867	-10.8828	-10.8828	2.4e-05	***
CYP7A1	PMPP	10 µM	-0.639898	-0.380379	-0.129585	-0.380379	0.176	ns
CYP7A1	PMPP	100 µM	-1.02319	-0.858051	-1.2691	-1.02319	0.012	*
CYP7A1	PMPP	1000 µM	-5.66296	-5.69269	-9.49569	-5.69269	0.03	*
CYP7A1	Ronneby	10 µM	-0.784961	-0.456112	0.101513	-0.456112	0.301	ns
CYP7A1	Ronneby	100 µM	-0.681884	-0.529812	0.702852	-0.529812	0.747	ns
CYP7A1	Ronneby	500 µM	-0.965293	-0.334615	-0.380866	-0.380866	0.108	ns
FASN	cyproconazole	200 µM	0.183691	-0.145789	0.0957972	0.0957972	0.826	ns
FASN	EU adults	10 µM	-0.815458	-0.193674	-0.567187	-0.567187	0.096	ns
FASN	EU adults	100 µM	-0.451816	-0.382211	-0.115601	-0.382211	0.182	ns
FASN	EU adults	500 µM	-1.78873	-1.04404	-0.658621	-1.04404	0.054	ns
FASN	EU children	10 µM	-1.39935	-0.316194	-0.434359	-0.434359	0.16	ns
FASN	EU children	100 µM	-1.81233	0.00278382	-0.218388	-0.218388	0.359	ns
FASN	EU children	500 µM	-3.58666	-2.59782	-2.28679	-2.59782	0.01	**
FASN	HFPO-DA	10 µM	-0.140486	-0.456387	-0.321922	-0.321922	0.189	ns
FASN	HFPO-DA	100 µM	-0.1504	-0.653453	-0.533247	-0.533247	0.113	ns
FASN	HFPO-DA	1000 µM	-0.0888146	-0.442971	-0.46623	-0.442971	0.178	ns
FASN	palmitate/oleate	500 µM	-1.05808	0.505543	-0.0589835	-0.0589835	0.708	ns
FASN	PFBA	10 µM	-0.297392	-0.305008	0.244594	-0.297392	0.648	ns
FASN	PFBA	100 µM	0.0783971	-0.076427	-0.215407	-0.076427	0.72	ns
FASN	PFBA	1000 µM	0.51224	0.0968929	0.450889	0.450889	0.164	ns
FASN	PFBS	10 µM	0.273113	-0.673022	-0.0661004	-0.0661004	0.658	ns
FASN	PFBS	100 µM	-0.0112001	-0.214049	-0.00915811	-0.0112001	0.686	ns
FASN	PFBS	1000 µM	0.281884	-0.628481	0.271302	0.271302	0.946	ns
FASN	PFDA	10 µM	-0.167911	0.294626	0.0313738	0.0313738	0.813	ns
FASN	PFDA	100 µM	-3.37706	-0.383958	0.36765	-0.383958	0.427	ns
FASN	PFDA	50 µM	-0.716648	-1.30238	-1.2221	-1.2221	0.012	*
FASN	PFHxA	10 µM	-0.14505	-0.524127	-0.66608	-0.524127	0.116	ns
FASN	PFHxA	100 µM	-0.0118294	-0.634621	-0.387448	-0.387448	0.227	ns
FASN	PFHxA	1000 µM	0.362913	-0.357152	-0.201858	-0.201858	0.822	ns
FASN	PFHxS	10 µM	0.10249	-0.105895	-0.318921	-0.105895	0.622	ns
FASN	PFHxS	100 µM	0.268107	-0.0606411	-0.482109	-0.0606411	0.753	ns
FASN	PFHxS	1000 µM	-2.2336	-2.42205	-3.10903	-2.42205	0.003	**
FASN	PFNA	10 µM	-0.364116	-0.49178	1.09449	-0.364116	0.893	ns
FASN	PFNA	100 µM	-0.781289	-0.137617	0.152696	-0.137617	0.478	ns
FASN	PFNA	250 µM	-4.25997	-3.80071	-2.95264	-3.80071	0.005	**
FASN	PFOA	10 µM	-0.130551	-0.840031	-0.264854	-0.264854	0.208	ns
FASN	PFOA	100 µM	-0.424878	-0.607042	-0.352879	-0.424878	0.084	ns
FASN	PFOA	250 µM	-1.05126	-1.03806	-1.22621	-1.05126	0.012	*
FASN	PFOS	10 µM	-0.476798	-1.01132	-0.43157	-0.476798	0.061	ns
FASN	PFOS	100 µM	-1.2284	-0.413538	-0.35912	-0.413538	0.126	ns
FASN	PFOS	250 µM	-3.85915	-3.45903	-3.47074	-3.47074	8.24e-05	***
FASN	PMPP	10 µM	-0.407645	-0.614957	-0.182768	-0.407645	0.122	ns
FASN	PMPP	100 µM	0.27194	-0.340339	-0.545358	-0.340339	0.529	ns
FASN	PMPP	1000 µM	-1.06703	-1.51213	-2.61321	-1.51213	0.051	ns
FASN	Ronneby	10 µM	-1.02127	-0.264725	-0.110192	-0.264725	0.241	ns
FASN	Ronneby	100 µM	-0.555993	-0.614279	0.857915	-0.555993	0.853	ns
FASN	Ronneby	500 µM	-0.699352	-0.233987	-0.593391	-0.593391	0.076	ns
INSIG1	cyproconazole	200 µM	0.528535	-0.197698	0.168515	0.168515	0.513	ns
INSIG1	EU adults	10 µM	0.0714435	-0.154615	0.113593	0.0714435	0.922	ns
INSIG1	EU adults	100 µM	0.120405	-0.106843	0.0113706	0.0113706	0.923	ns
INSIG1	EU adults	500 µM	-1.39348	-1.81883	-0.997687	-1.39348	0.024	*
INSIG1	EU children	10 µM	-0.0747394	-0.00657044	0.720128	-0.00657044	0.492	ns
INSIG1	EU children	100 µM	-0.518064	-0.285141	-0.151946	-0.285141	0.08	ns
INSIG1	EU children	500 µM	-5.7971	-5.02944	-4.20332	-5.02944	0.008	**
INSIG1	HFPO-DA	10 µM	-0.146923	-0.0660864	-0.292263	-0.146923	0.114	ns
INSIG1	HFPO-DA	100 µM	-0.0726149	-0.225478	0.0402162	-0.0726149	0.404	ns
INSIG1	HFPO-DA	1000 µM	-0.364218	-0.522231	-0.920934	-0.522231	0.059	ns
INSIG1	palmitate/oleate	500 µM	-0.981124	0.0431908	-0.0402272	-0.0402272	0.426	ns
INSIG1	PFBA	10 µM	-0.430031	0.0970954	0.600449	0.0970954	0.794	ns
INSIG1	PFBA	100 µM	-0.178212	0.0342904	0.152065	0.0342904	0.981	ns
INSIG1	PFBA	1000 µM	0.223238	0.0497102	0.366853	0.223238	0.131	ns
INSIG1	PFBS	10 µM	0.0985506	-0.254625	0.381525	0.0985506	0.727	ns
INSIG1	PFBS	100 µM	0.0905502	-0.0794138	0.435768	0.0905502	0.433	ns
INSIG1	PFBS	1000 µM	0.165673	-0.383748	0.270723	0.165673	0.94	ns
INSIG1	PFDA	10 µM	-0.537257	0.128849	0.0425061	0.0425061	0.622	ns
INSIG1	PFDA	100 µM	-5.89075	-0.56325	-0.0291886	-0.56325	0.367	ns
INSIG1	PFDA	50 µM	-0.152749	-0.299856	-0.206537	-0.206537	0.026	*
INSIG1	PFHxA	10 µM	-0.193414	-0.092411	0.240666	-0.092411	0.922	ns
INSIG1	PFHxA	100 µM	0.0244639	-1.12242	0.0415404	0.0244639	0.458	ns
INSIG1	PFHxA	1000 µM	-0.0879149	-0.0856291	0.00564802	-0.0856291	0.382	ns
INSIG1	PFHxS	10 µM	-0.082451	-0.38596	-0.132086	-0.132086	0.155	ns
INSIG1	PFHxS	100 µM	0.128956	-0.0310578	0.394721	0.128956	0.317	ns
INSIG1	PFHxS	1000 µM	-3.70599	-3.14385	-4.37998	-3.70599	0.008	**
INSIG1	PFNA	10 µM	-0.564763	-0.0862298	0.734265	-0.0862298	0.949	ns
INSIG1	PFNA	100 µM	-1.98421	-0.487292	0.361009	-0.487292	0.413	ns
INSIG1	PFNA	250 µM	-7.26079	-6.32449	-4.35172	-6.32449	0.02	*
INSIG1	PFOA	10 µM	-0.41505	-0.30551	0.0228945	-0.30551	0.212	ns
INSIG1	PFOA	100 µM	-0.671284	-0.557097	-0.142642	-0.557097	0.095	ns
INSIG1	PFOA	250 µM	-2.18257	-2.20467	-2.50423	-2.20467	0.000424	***
INSIG1	PFOS	10 µM	-0.688284	-0.277787	0.156856	-0.277787	0.384	ns
INSIG1	PFOS	100 µM	-1.24755	-0.414546	-0.0186145	-0.414546	0.261	ns
INSIG1	PFOS	250 µM	-5.23478	-4.85288	-4.78602	-4.85288	0.000257	***
INSIG1	PMPP	10 µM	-0.523825	0.0412498	0.301715	0.0412498	0.829	ns
INSIG1	PMPP	100 µM	0.118495	0.151708	-0.292057	0.118495	0.965	ns
INSIG1	PMPP	1000 µM	-2.78909	-2.52085	-4.04146	-2.78909	0.021	*
INSIG1	Ronneby	10 µM	-0.176094	-0.112523	0.773508	-0.112523	0.652	ns
INSIG1	Ronneby	100 µM	-0.0682579	-0.305787	0.643104	-0.0682579	0.784	ns
INSIG1	Ronneby	500 µM	-0.638859	-0.558321	-0.787319	-0.638859	0.002	**
PLIN2	cyproconazole	200 µM	0.375232	0.850625	0.834013	0.834013	0.047	*
PLIN2	EU adults	10 µM	-0.471424	0.252944	0.198133	0.198133	0.979	ns
PLIN2	EU adults	100 µM	0.383784	0.520121	0.100864	0.383784	0.112	ns
PLIN2	EU adults	500 µM	1.12266	2.23709	2.14468	2.14468	0.036	*
PLIN2	EU children	10 µM	-0.366023	0.282353	0.488538	0.282353	0.653	ns
PLIN2	EU children	100 µM	1.53481	0.948463	0.561359	0.948463	0.069	ns
PLIN2	EU children	500 µM	2.75426	3.28006	3.2569	3.2569	0.003	**
PLIN2	HFPO-DA	10 µM	0.464511	0.609085	0.269264	0.464511	0.043	*
PLIN2	HFPO-DA	100 µM	1.49958	1.0803	1.21016	1.21016	0.009	**
PLIN2	HFPO-DA	1000 µM	2.09227	1.73704	2.01874	2.01874	0.003	**
PLIN2	palmitate/oleate	500 µM	1.21414	1.06265	0.752961	1.06265	0.017	*
PLIN2	PFBA	10 µM	-0.669394	0.100213	0.0517529	0.0517529	0.56	ns
PLIN2	PFBA	100 µM	0.170392	1.05232	0.544836	0.544836	0.147	ns
PLIN2	PFBA	1000 µM	1.08267	1.59151	1.41249	1.41249	0.011	*
PLIN2	PFBS	10 µM	-0.0962334	-0.0969325	-0.449927	-0.0969325	0.209	ns
PLIN2	PFBS	100 µM	-0.216981	0.206605	0.281058	0.206605	0.62	ns
PLIN2	PFBS	1000 µM	0.797255	0.885452	1.28663	0.885452	0.022	*
PLIN2	PFDA	10 µM	-0.552959	-0.304412	-0.0592829	-0.304412	0.164	ns
PLIN2	PFDA	100 µM	2.15336	0.425064	-0.145483	0.425064	0.361	ns
PLIN2	PFDA	50 µM	0.247047	-0.136831	0.0956641	0.0956641	0.602	ns
PLIN2	PFHxA	10 µM	-0.0890246	0.446173	0.0684456	0.0684456	0.466	ns
PLIN2	PFHxA	100 µM	0.461657	0.839991	0.539563	0.539563	0.032	*
PLIN2	PFHxA	1000 µM	1.82221	1.79755	1.56235	1.79755	0.002	**
PLIN2	PFHxS	10 µM	-0.113777	0.18299	-0.237734	-0.113777	0.697	ns
PLIN2	PFHxS	100 µM	1.09909	1.16652	0.753012	1.09909	0.015	*
PLIN2	PFHxS	1000 µM	2.64007	2.44975	2.90428	2.64007	0.002	**
PLIN2	PFNA	10 µM	-0.362689	0.0427052	-0.179618	-0.179618	0.291	ns
PLIN2	PFNA	100 µM	1.87099	1.02962	0.619333	1.02962	0.086	ns
PLIN2	PFNA	250 µM	2.74467	2.82245	4.93866	2.82245	0.04	*
PLIN2	PFOA	10 µM	-0.0253555	0.04598	0.159195	0.04598	0.381	ns
PLIN2	PFOA	100 µM	1.45627	0.790769	0.969907	0.969907	0.032	*
PLIN2	PFOA	250 µM	2.06563	0.881163	2.32993	2.06563	0.058	ns
PLIN2	PFOS	10 µM	-0.462095	-0.271496	-0.0531241	-0.271496	0.155	ns
PLIN2	PFOS	100 µM	0.535835	0.132353	0.250601	0.250601	0.123	ns
PLIN2	PFOS	250 µM	1.35764	1.87008	1.8447	1.8447	0.009	**
PLIN2	PMPP	10 µM	-0.157787	0.186708	0.0301666	0.0301666	0.862	ns
PLIN2	PMPP	100 µM	1.28531	1.5715	1.2422	1.28531	0.005	**
PLIN2	PMPP	1000 µM	3.16058	3.20703	3.53435	3.20703	0.001	***
PLIN2	Ronneby	10 µM	-0.0600068	0.0932309	0.496323	0.0932309	0.399	ns
PLIN2	Ronneby	100 µM	0.7171	0.676928	1.05461	0.7171	0.02	*
PLIN2	Ronneby	500 µM	1.88142	2.04986	2.01836	2.01836	0.000343	***
POR	cyproconazole	200 µM	0.727119	1.37955	0.865286	0.865286	0.02	*
POR	EU adults	10 µM	-0.109152	0.110025	0.105278	0.105278	0.804	ns
POR	EU adults	100 µM	0.400774	0.219618	-0.063018	0.219618	0.349	ns
POR	EU adults	500 µM	0.802832	1.23403	1.36562	1.23403	0.008	**
POR	EU children	10 µM	-0.653545	0.140522	0.662642	0.140522	0.91	ns
POR	EU children	100 µM	0.101351	0.343053	0.221238	0.221238	0.178	ns
POR	EU children	500 µM	1.14406	1.53849	1.4137	1.4137	0.001	***
POR	HFPO-DA	10 µM	0.0135971	0.471936	0.0999566	0.0999566	0.34	ns
POR	HFPO-DA	100 µM	0.50748	0.312142	0.121118	0.312142	0.117	ns
POR	HFPO-DA	1000 µM	0.954026	0.865825	1.20716	0.954026	0.003	**
POR	palmitate/oleate	500 µM	-0.451492	0.900786	0.609156	0.609156	0.485	ns
POR	PFBA	10 µM	-0.0768228	0.0887468	0.510754	0.0887468	0.455	ns
POR	PFBA	100 µM	0.0522087	0.517802	0.396192	0.396192	0.148	ns
POR	PFBA	1000 µM	0.575897	0.558151	1.06552	0.575897	0.027	*
POR	PFBS	10 µM	0.233041	-0.171606	0.258781	0.233041	0.583	ns
POR	PFBS	100 µM	0.253697	0.204947	0.53825	0.253697	0.094	ns
POR	PFBS	1000 µM	0.329001	0.672684	1.31849	0.672684	0.103	ns
POR	PFDA	10 µM	-0.0326671	0.1898	-0.0217146	-0.0217146	0.753	ns
POR	PFDA	100 µM	0.340324	-0.0621158	0.107019	0.107019	0.469	ns
POR	PFDA	50 µM	-0.0549501	-0.22404	-0.0339295	-0.0549501	0.467	ns
POR	PFHxA	10 µM	-0.0715512	-0.0228236	0.248358	-0.0228236	0.748	ns
POR	PFHxA	100 µM	0.245363	0.297319	0.327952	0.297319	0.114	ns
POR	PFHxA	1000 µM	1.0135	0.809272	0.901808	0.901808	0.005	**
POR	PFHxS	10 µM	0.0588873	0.0829209	-0.254204	0.0588873	0.821	ns
POR	PFHxS	100 µM	0.702759	0.776542	0.675852	0.702759	0.017	*
POR	PFHxS	1000 µM	0.910401	0.708251	0.651528	0.708251	0.007	**
POR	PFNA	10 µM	-0.0292221	-0.274991	0.769318	-0.0292221	0.68	ns
POR	PFNA	100 µM	0.708588	0.321263	0.783744	0.708588	0.032	*
POR	PFNA	250 µM	0.793664	0.957896	2.18151	0.957896	0.088	ns
POR	PFOA	10 µM	0.166256	-0.155311	-0.269993	-0.155311	0.641	ns
POR	PFOA	100 µM	0.382091	0.0853782	0.450255	0.382091	0.124	ns
POR	PFOA	250 µM	0.993645	1.07386	0.931218	0.993645	0.006	**
POR	PFOS	10 µM	-0.335798	-0.325957	-0.227956	-0.325957	0.105	ns
POR	PFOS	100 µM	0.467592	-0.0426953	0.0101198	0.0101198	0.506	ns
POR	PFOS	250 µM	-0.325984	-0.0724947	-0.122725	-0.122725	0.275	ns
POR	PMPP	10 µM	-0.484673	0.132753	0.28173	0.132753	0.934	ns
POR	PMPP	100 µM	0.816054	0.855776	0.916709	0.855776	0.012	*
POR	PMPP	1000 µM	1.58469	1.76724	1.46043	1.58469	0.000446	***
POR	Ronneby	10 µM	-0.494331	0.143683	0.00404689	0.00404689	0.638	ns
POR	Ronneby	100 µM	0.279951	0.139165	1.01689	0.279951	0.214	ns
POR	Ronneby	500 µM	0.979121	1.84458	1.28158	1.28158	0.02	*
SLCO1B1	cyproconazole	200 µM	-0.0249044	-0.447455	0.238217	-0.0249044	0.752	ns
SLCO1B1	EU adults	10 µM	-0.240396	-0.335895	0.0592352	-0.240396	0.34	ns
SLCO1B1	EU adults	100 µM	-0.187346	-0.473181	-0.48286	-0.473181	0.057	ns
SLCO1B1	EU adults	500 µM	-1.25661	-0.389728	0.0470631	-0.389728	0.297	ns
SLCO1B1	EU children	10 µM	-0.653542	-0.386151	-0.539433	-0.539433	0.019	*
SLCO1B1	EU children	100 µM	-0.62603	-0.563418	-0.465595	-0.563418	0.021	*
SLCO1B1	EU children	500 µM	-2.74111	-1.27811	-1.42938	-1.42938	0.053	ns
SLCO1B1	HFPO-DA	10 µM	-0.0685709	-0.4215	-0.0641134	-0.0685709	0.31	ns
SLCO1B1	HFPO-DA	100 µM	0.257663	-0.521867	-0.176456	-0.176456	0.599	ns
SLCO1B1	HFPO-DA	1000 µM	-0.404233	-0.576054	-0.315588	-0.404233	0.034	*
SLCO1B1	palmitate/oleate	500 µM	-1.00826	0.291068	0.119442	0.119442	0.678	ns
SLCO1B1	PFBA	10 µM	-0.00662578	0.00545276	1.05884	0.00545276	0.426	ns
SLCO1B1	PFBA	100 µM	0.0236367	-0.0173453	0.215428	0.0236367	0.598	ns
SLCO1B1	PFBA	1000 µM	0.182819	-0.248841	0.305526	0.182819	0.712	ns
SLCO1B1	PFBS	10 µM	0.42131	-0.393236	0.235	0.235	0.767	ns
SLCO1B1	PFBS	100 µM	0.390336	-0.288749	0.302	0.302	0.612	ns
SLCO1B1	PFBS	1000 µM	0.287841	-0.462354	0.399018	0.287841	0.816	ns
SLCO1B1	PFDA	10 µM	-0.385153	-0.320655	-0.651071	-0.385153	0.036	*
SLCO1B1	PFDA	100 µM	-1.94115	-0.557942	-0.39106	-0.557942	0.184	ns
SLCO1B1	PFDA	50 µM	-0.456497	0.0493918	-0.521174	-0.456497	0.229	ns
SLCO1B1	PFHxA	10 µM	-0.0983282	-0.373019	0.183224	-0.0983282	0.647	ns
SLCO1B1	PFHxA	100 µM	-0.203318	-0.320674	-0.127597	-0.203318	0.165	ns
SLCO1B1	PFHxA	1000 µM	0.0945785	-0.326892	0.0142324	0.0142324	0.686	ns
SLCO1B1	PFHxS	10 µM	0.0303173	-0.490663	0.163879	0.0303173	0.691	ns
SLCO1B1	PFHxS	100 µM	0.12686	-0.274622	-0.336893	-0.274622	0.424	ns
SLCO1B1	PFHxS	1000 µM	-1.78004	-2.77321	-5.06762	-2.77321	0.079	ns
SLCO1B1	PFNA	10 µM	-0.915515	-0.580975	0.176314	-0.580975	0.305	ns
SLCO1B1	PFNA	100 µM	-0.947956	-0.704084	0.362355	-0.704084	0.399	ns
SLCO1B1	PFNA	250 µM	-3.27545	-3.13248	-1.30148	-3.13248	0.053	ns
SLCO1B1	PFOA	10 µM	-0.248088	-0.713167	-0.189895	-0.248088	0.135	ns
SLCO1B1	PFOA	100 µM	-0.719197	-0.893449	-0.444723	-0.719197	0.016	*
SLCO1B1	PFOA	250 µM	-0.763597	-0.718635	-0.805921	-0.763597	0.015	*
SLCO1B1	PFOS	10 µM	-0.588296	-0.788161	-0.251306	-0.588296	0.053	ns
SLCO1B1	PFOS	100 µM	-0.357759	-0.491138	-0.310944	-0.357759	0.048	*
SLCO1B1	PFOS	250 µM	-4.20513	-4.51292	-4.4241	-4.4241	7.44e-06	***
SLCO1B1	PMPP	10 µM	-0.409675	0.245047	0.389583	0.245047	0.799	ns
SLCO1B1	PMPP	100 µM	-0.0691706	-0.0371803	-0.30486	-0.0691706	0.37	ns
SLCO1B1	PMPP	1000 µM	-0.189004	-1.00791	-2.73093	-1.00791	0.221	ns
SLCO1B1	Ronneby	10 µM	0.221531	-0.350508	0.155884	0.155884	0.968	ns
SLCO1B1	Ronneby	100 µM	-0.290781	-0.791194	0.950883	-0.290781	0.941	ns
SLCO1B1	Ronneby	500 µM	0.0971446	0.304067	0.213392	0.213392	0.185	ns
SREBF1	cyproconazole	200 µM	-0.159892	-1.43957	-0.610701	-0.610701	0.179	ns
SREBF1	EU adults	10 µM	0.0514698	0.170776	0.132366	0.132366	0.496	ns
SREBF1	EU adults	100 µM	0.23193	-0.0340578	-0.064757	-0.0340578	0.809	ns
SREBF1	EU adults	500 µM	-0.199684	0.0831826	0.118371	0.0831826	0.997	ns
SREBF1	EU children	10 µM	-0.347807	0.0225369	-0.430927	-0.347807	0.274	ns
SREBF1	EU children	100 µM	-0.201614	0.0201385	0.0279184	0.0201385	0.771	ns
SREBF1	EU children	500 µM	-1.24127	-0.775425	-0.438866	-0.775425	0.051	ns
SREBF1	HFPO-DA	10 µM	0.20341	0.411049	0.334038	0.334038	0.143	ns
SREBF1	HFPO-DA	100 µM	0.0958474	-0.084837	0.109144	0.0958474	0.815	ns
SREBF1	HFPO-DA	1000 µM	0.161907	-0.0407082	0.522341	0.161907	0.381	ns
SREBF1	palmitate/oleate	500 µM	-1.10632	0.00839012	-0.338524	-0.338524	0.283	ns
SREBF1	PFBA	10 µM	0.312369	0.522733	0.98577	0.522733	0.075	ns
SREBF1	PFBA	100 µM	0.39478	0.634905	0.445887	0.445887	0.054	ns
SREBF1	PFBA	1000 µM	0.856521	0.655606	0.714108	0.714108	0.022	*
SREBF1	PFBS	10 µM	0.668002	-0.0957112	0.4047	0.4047	0.298	ns
SREBF1	PFBS	100 µM	0.430159	0.159434	0.698147	0.430159	0.112	ns
SREBF1	PFBS	1000 µM	0.562743	-0.299759	0.799363	0.562743	0.408	ns
SREBF1	PFDA	10 µM	-0.122317	0.529685	0.298056	0.298056	0.383	ns
SREBF1	PFDA	100 µM	-1.42222	-0.0541398	0.184501	-0.0541398	0.484	ns
SREBF1	PFDA	50 µM	-0.956476	-0.320686	-0.254859	-0.320686	0.139	ns
SREBF1	PFHxA	10 µM	0.138948	0.195804	0.669258	0.195804	0.205	ns
SREBF1	PFHxA	100 µM	0.316979	0.216678	0.547583	0.316979	0.114	ns
SREBF1	PFHxA	1000 µM	0.620066	0.280009	0.822173	0.620066	0.055	ns
SREBF1	PFHxS	10 µM	0.425477	-0.237371	0.320922	0.320922	0.539	ns
SREBF1	PFHxS	100 µM	0.47296	0.216622	0.373945	0.373945	0.114	ns
SREBF1	PFHxS	1000 µM	-0.241947	-0.997976	-0.904949	-0.904949	0.075	ns
SREBF1	PFNA	10 µM	0.132148	-0.10088	0.520319	0.132148	0.472	ns
SREBF1	PFNA	100 µM	0.275738	0.216429	0.40368	0.275738	0.159	ns
SREBF1	PFNA	250 µM	-1.47793	-1.46069	-0.521854	-1.46069	0.05	*
SREBF1	PFOA	10 µM	0.40056	-0.256824	-0.169009	-0.169009	0.975	ns
SREBF1	PFOA	100 µM	0.302628	-0.0308878	0.273598	0.273598	0.368	ns
SREBF1	PFOA	250 µM	-0.0402504	-0.0278286	-0.223314	-0.0402504	0.58	ns
SREBF1	PFOS	10 µM	-0.0811583	-0.228979	-0.0166718	-0.0811583	0.538	ns
SREBF1	PFOS	100 µM	-0.161103	0.273897	-0.269538	-0.161103	0.823	ns
SREBF1	PFOS	250 µM	-1.2207	-1.18719	-1.04516	-1.18719	0.008	**
SREBF1	PMPP	10 µM	-0.0182671	0.270062	0.663968	0.270062	0.285	ns
SREBF1	PMPP	100 µM	0.127636	0.296571	0.471876	0.296571	0.169	ns
SREBF1	PMPP	1000 µM	-0.723142	0.0178636	-0.222321	-0.222321	0.311	ns
SREBF1	Ronneby	10 µM	-0.0533684	-0.0713058	0.109647	-0.0533684	0.976	ns
SREBF1	Ronneby	100 µM	0.0502584	0.157595	1.16403	0.157595	0.328	ns
SREBF1	Ronneby	500 µM	0.48661	0.747079	0.161775	0.48661	0.105	ns
