# Supplementary material for: Impact of perfluoroalkyl substances (PFAS) and PFAS mixtures on lipid metabolism in differentiated HepaRG cells as a model for human hepatocytes
Source: Arch Toxicol. 2023 Dec 20;98(2):507–24. doi: 10.1007/s00204-023-03649-3 (PMC10794458; doi:10.1007/s00204-023-03649-3)
Supplement: Supplementary file 5 — Supplementary file5 (XLSX 32 kb) [file 204_2023_3649_MOESM5_ESM.xlsx]

## Sheet: Sheet1
gene name	compound/mixture	concentration	log2FC replicate 1	log2FC replicate 2	log2FC replicate 3	log2FC median	p-value	significance
ACAT2	EU adults	10 µM	-0.0708423	-0.264562	0.14491	-0.0708423	0.681	ns
ACAT2	EU adults	100 µM	-0.259567	-0.428112	0.221401	-0.259567	0.519	ns
ACAT2	EU adults	500 µM	-0.268618	-0.549155	-0.656796	-0.549155	0.03	*
ACAT2	EU children	10 µM	0.0730905	-0.448631	0.143089	0.0730905	0.73	ns
ACAT2	EU children	100 µM	-0.0834371	-0.406747	0.0368131	-0.0834371	0.394	ns
ACAT2	EU children	500 µM	-3.33485	-2.94487	-2.01906	-2.94487	0.016	*
ACAT2	GW7647	10 µM	-0.766605	-0.0686823	-0.121334	-0.121334	0.289	ns
ACAT2	GW7647	5 µM	-0.507054	-0.142633	-0.327433	-0.327433	0.073	ns
ACAT2	PFHxS	10 µM	0.172331	-0.0909969	-0.150402	-0.0909969	0.865	ns
ACAT2	PFHxS	100 µM	0.252398	-0.000470978	0.148435	0.148435	0.282	ns
ACAT2	PFHxS	1000 µM	-2.12617	-2.22948	-2.92479	-2.22948	0.006	**
ACAT2	PFNA	10 µM	-0.86369	-0.31623	0.412306	-0.31623	0.563	ns
ACAT2	PFNA	100 µM	-0.99363	0.00722999	-0.000758278	-0.000758278	0.428	ns
ACAT2	PFNA	250 µM	-5.22908	-5.37179	-5.5815	-5.37179	3.83e-06	***
ACAT2	PFOA	10 µM	0.718801	0.0609211	0.312102	0.312102	0.189	ns
ACAT2	PFOA	100 µM	-0.186224	-0.28828	-0.132261	-0.186224	0.106	ns
ACAT2	PFOA	250 µM	0.515864	-1.21401	-1.33374	-1.21401	0.375	ns
ACAT2	PFOS	10 µM	0.218381	-0.45813	0.116654	0.116654	0.869	ns
ACAT2	PFOS	100 µM	-0.499877	-0.257602	-0.0175754	-0.257602	0.2	ns
ACAT2	PFOS	250 µM	-2.85241	-3.20787	-3.55089	-3.20787	0.001	***
ACAT2	Ronneby	10 µM	0.0723181	-0.148962	0.287801	0.0723181	0.665	ns
ACAT2	Ronneby	100 µM	0.156333	-0.18955	0.427311	0.156333	0.553	ns
ACAT2	Ronneby	500 µM	-0.323565	-0.495116	0.419132	-0.323565	0.687	ns
ACAT2	rosiglitazone	20 µM	-0.459165	-0.203997	-0.0227837	-0.203997	0.213	ns
ACAT2	rosiglitazone	50 µM	-0.227194	-0.0455102	0.141621	-0.0455102	0.759	ns
ADH4	EU adults	10 µM	0.106425	-0.405711	0.333123	0.106425	0.964	ns
ADH4	EU adults	100 µM	-0.221143	-0.175045	0.375268	-0.175045	0.975	ns
ADH4	EU adults	500 µM	-1.91439	-2.36833	-1.49388	-1.91439	0.014	*
ADH4	EU children	10 µM	-0.173591	-0.554362	0.501717	-0.173591	0.831	ns
ADH4	EU children	100 µM	-0.891255	-0.553613	0.135319	-0.553613	0.284	ns
ADH4	EU children	500 µM	-6.76014	-5.59546	-5.44203	-5.59546	0.004	**
ADH4	GW7647	10 µM	-2.66485	-15.7724	-2.68177	-2.68177	0.248	ns
ADH4	GW7647	5 µM	-2.56862	-2.1486	-2.45793	-2.45793	0.000913	***
ADH4	PFHxS	10 µM	0.286228	-0.804108	-0.272699	-0.272699	0.492	ns
ADH4	PFHxS	100 µM	0.166385	-1.10728	-0.859872	-0.859872	0.263	ns
ADH4	PFHxS	1000 µM	-5.95214	-8.03121	-9.48018	-8.03121	0.016	*
ADH4	PFNA	10 µM	-0.582104	-0.309564	0.737639	-0.309564	0.91	ns
ADH4	PFNA	100 µM	-2.27536	-0.675877	0.267131	-0.675877	0.351	ns
ADH4	PFNA	250 µM	-8.80337	-7.20279	-2.9838	-7.20279	0.068	ns
ADH4	PFOA	10 µM	0.7763	0.100921	0.505214	0.505214	0.136	ns
ADH4	PFOA	100 µM	-0.696537	-0.602204	-0.128603	-0.602204	0.105	ns
ADH4	PFOA	250 µM	-0.579658	-3.06112	-3.02301	-3.02301	0.113	ns
ADH4	PFOS	10 µM	-0.0698772	-1.02292	-0.0733589	-0.0733589	0.345	ns
ADH4	PFOS	100 µM	-1.08005	-0.419653	-0.189675	-0.419653	0.166	ns
ADH4	PFOS	250 µM	-9.77643	-9.72635	-10.4036	-9.77643	0.000272	***
ADH4	Ronneby	10 µM	0.109413	-0.242425	0.133859	0.109413	0.998	ns
ADH4	Ronneby	100 µM	-0.144269	-0.184727	0.777636	-0.144269	0.683	ns
ADH4	Ronneby	500 µM	-0.890476	-1.17746	-0.634924	-0.890476	0.021	*
ADH4	rosiglitazone	20 µM	-3.34557	-2.10167	-2.19465	-2.19465	0.022	*
ADH4	rosiglitazone	50 µM	-4.35504	-3.77314	-3.66962	-3.77314	0.002	**
CD36	EU adults	10 µM	-0.983972	-0.902899	-0.618772	-0.816596	0.096	ns
CD36	EU adults	100 µM	-2.97605	-2.73889	-0.457112	-1.01403	0.064	ns
CD36	EU adults	500 µM	1.45264	0.258353	1.11346	0.930881	0.151	ns
CD36	EU children	10 µM	-0.41768	-0.556476	0.309283	-0.303078	0.685	ns
CD36	EU children	100 µM	0.396541	-0.592697	-0.67272	-0.67272	0.627	ns
CD36	EU children	500 µM	-0.81112	0.103904	-1.13078	-0.729729	0.445	ns
CD36	GW7647	10 µM	3.1478	1.07713	2.86199	2.86199	0.041	*
CD36	GW7647	5 µM	3.91683	1.16566	2.93852	2.93852	0.058	ns
CD36	PFHxS	10 µM	-0.546204	0.124	-0.320874	-0.460289	0.628	ns
CD36	PFHxS	100 µM	-0.735846	0.327761	1.1813	0.327761	0.661	ns
CD36	PFHxS	1000 µM	0.500931	-0.621856	-0.892396	-0.621856	0.551	ns
CD36	PFNA	10 µM	0.378954	-0.00105188	0.0293323	0.378954	0.785	ns
CD36	PFNA	100 µM	1.07976	-0.667414	-0.138006	0.196308	0.917	ns
CD36	PFNA	250 µM	-1.12307	0.0407071	0.388784	-0.487265	0.736	ns
CD36	PFOA	10 µM	0.607047	-0.705877	-0.80428	-0.465993	0.587	ns
CD36	PFOA	100 µM	-0.53633	-2.62307	1.23034	-0.53633	0.52	ns
CD36	PFOA	250 µM	-0.0730375	1.14982	-0.831391	-0.0730375	0.888	ns
CD36	PFOS	10 µM	0.539596	-0.779369	-3.21353	-0.779369	0.299	ns
CD36	PFOS	100 µM	-1.86921	-2.94616	-0.5906	-0.823854	0.087	ns
CD36	PFOS	250 µM	-0.756814	-0.930171	-0.702686	-0.756814	0.119	ns
CD36	Ronneby	10 µM	-0.496907	0.086197	-0.335005	-0.291948	0.603	ns
CD36	Ronneby	100 µM	0.023322	1.30264	-0.0891024	0.0485743	0.427	ns
CD36	Ronneby	500 µM	0.314375	0.567733	0.507804	0.567733	0.39	ns
CD36	rosiglitazone	20 µM	2.99523	2.73654	2.52294	2.73654	0.000666	***
CD36	rosiglitazone	50 µM	3.32593	1.6447	1.8791	1.8791	0.022	*
CPT1A	EU adults	10 µM	-0.249965	-0.362571	-0.154725	-0.249965	0.114	ns
CPT1A	EU adults	100 µM	0.468153	-0.247213	0.0273232	0.0273232	0.746	ns
CPT1A	EU adults	500 µM	0.540933	0.692348	0.968675	0.692348	0.012	*
CPT1A	EU children	10 µM	-0.230612	-0.150979	-0.01896	-0.150979	0.339	ns
CPT1A	EU children	100 µM	0.620433	-0.0442888	0.379479	0.379479	0.242	ns
CPT1A	EU children	500 µM	0.691474	0.466143	0.918637	0.691474	0.016	*
CPT1A	GW7647	10 µM	0.904581	0.909415	1.34918	0.909415	0.006	**
CPT1A	GW7647	5 µM	1.0238	0.863074	0.771681	0.863074	0.003	**
CPT1A	PFHxS	10 µM	-0.182642	0.0636445	-0.099595	-0.099595	0.596	ns
CPT1A	PFHxS	100 µM	0.37284	0.426417	0.316344	0.37284	0.057	ns
CPT1A	PFHxS	1000 µM	0.908605	0.656984	1.30109	0.908605	0.02	*
CPT1A	PFNA	10 µM	1.11708	-0.27893	0.472441	0.472441	0.393	ns
CPT1A	PFNA	100 µM	0.728589	0.653877	0.768935	0.728589	0.013	*
CPT1A	PFNA	250 µM	0.339733	0.536723	-0.000139944	0.339733	0.205	ns
CPT1A	PFOA	10 µM	0.824356	0.0508765	0.131344	0.131344	0.306	ns
CPT1A	PFOA	100 µM	0.919395	0.336296	0.62384	0.62384	0.044	*
CPT1A	PFOA	250 µM	1.74742	0.627092	0.940624	0.940624	0.07	ns
CPT1A	PFOS	10 µM	0.550522	-0.249672	-0.00481021	-0.00481021	0.73	ns
CPT1A	PFOS	100 µM	0.73582	-0.00698464	0.523848	0.523848	0.191	ns
CPT1A	PFOS	250 µM	0.649358	0.150516	0.282451	0.282451	0.126	ns
CPT1A	Ronneby	10 µM	-0.0680215	-0.347976	0.170824	-0.0680215	0.679	ns
CPT1A	Ronneby	100 µM	0.301333	-0.336465	0.441003	0.301333	0.643	ns
CPT1A	Ronneby	500 µM	1.20055	0.739023	1.21333	1.20055	0.008	**
CPT1A	rosiglitazone	20 µM	0.450935	0.400107	0.601974	0.450935	0.023	*
CPT1A	rosiglitazone	50 µM	0.773431	0.402037	0.740604	0.740604	0.016	*
CYP2B6	EU adults	10 µM	-0.49138	-0.151772	0.360667	-0.151772	0.787	ns
CYP2B6	EU adults	100 µM	-0.0817203	0.351044	0.354764	0.351044	0.467	ns
CYP2B6	EU adults	500 µM	0.705035	1.86626	1.73404	1.73404	0.039	*
CYP2B6	EU children	10 µM	-0.456887	-0.490418	0.454762	-0.456887	0.687	ns
CYP2B6	EU children	100 µM	0.401191	0.294943	0.699206	0.401191	0.146	ns
CYP2B6	EU children	500 µM	-0.517941	0.639446	0.402343	0.402343	0.697	ns
CYP2B6	GW7647	10 µM	-2.93363	-2.51852	-2.0373	-2.51852	0.002	**
CYP2B6	GW7647	5 µM	-2.77528	-1.67292	-1.99314	-1.99314	0.008	**
CYP2B6	PFHxS	10 µM	-0.195824	-1.29823	-0.235802	-0.235802	0.256	ns
CYP2B6	PFHxS	100 µM	0.339063	-0.155274	0.802388	0.339063	0.401	ns
CYP2B6	PFHxS	1000 µM	-0.487535	-3.191	-4.88704	-3.191	0.152	ns
CYP2B6	PFNA	10 µM	0.106527	-1.39654	0.168655	0.106527	0.553	ns
CYP2B6	PFNA	100 µM	0.536185	-0.100086	1.16942	0.536185	0.29	ns
CYP2B6	PFNA	250 µM	-0.897036	-1.34446	-1.38802	-1.34446	0.012	*
CYP2B6	PFOA	10 µM	0.842289	-0.887827	0.51145	0.51145	0.805	ns
CYP2B6	PFOA	100 µM	0.548902	-0.222585	0.654535	0.548902	0.403	ns
CYP2B6	PFOA	250 µM	0.846767	0.606338	1.11257	0.846767	0.034	*
CYP2B6	PFOS	10 µM	0.402451	-1.39852	-0.533788	-0.533788	0.439	ns
CYP2B6	PFOS	100 µM	1.87451	-0.306498	0.139855	0.139855	0.488	ns
CYP2B6	PFOS	250 µM	-2.04348	-2.91252	-2.77209	-2.77209	0.002	**
CYP2B6	Ronneby	10 µM	-0.337405	-0.128762	-0.170749	-0.170749	0.422	ns
CYP2B6	Ronneby	100 µM	0.53487	0.350318	1.27768	0.53487	0.116	ns
CYP2B6	Ronneby	500 µM	1.71082	2.59486	2.55497	2.55497	0.004	**
CYP2B6	rosiglitazone	20 µM	-0.882641	0.19348	0.73438	0.19348	0.979	ns
CYP2B6	rosiglitazone	50 µM	-0.464152	0.585008	0.825323	0.585008	0.532	ns
CYP3A4	EU adults	10 µM	0.0112161	-0.880929	-0.243133	-0.243133	0.295	ns
CYP3A4	EU adults	100 µM	0.878644	-0.325977	-0.452784	-0.325977	0.945	ns
CYP3A4	EU adults	500 µM	1.83938	2.14092	3.10924	2.14092	0.021	*
CYP3A4	EU children	10 µM	0.400091	-1.03578	-0.410043	-0.410043	0.492	ns
CYP3A4	EU children	100 µM	1.53105	-0.190363	0.442682	0.442682	0.358	ns
CYP3A4	EU children	500 µM	0.0753771	0.651662	0.738466	0.651662	0.13	ns
CYP3A4	GW7647	10 µM	-0.16409	0.87455	1.87381	0.87455	0.28	ns
CYP3A4	GW7647	5 µM	-0.293395	1.2288	1.79981	1.2288	0.281	ns
CYP3A4	PFHxS	10 µM	0.175244	-0.216602	0.854132	0.175244	0.481	ns
CYP3A4	PFHxS	100 µM	1.75714	0.94369	2.17003	1.75714	0.04	*
CYP3A4	PFHxS	1000 µM	1.1365	-1.77613	-5.67796	-1.77613	0.398	ns
CYP3A4	PFNA	10 µM	0.0923229	-0.71484	0.40329	0.0923229	0.849	ns
CYP3A4	PFNA	100 µM	1.5583	0.604082	1.29654	1.29654	0.047	*
CYP3A4	PFNA	250 µM	-1.82606	-1.85897	-1.65933	-1.82606	0.000116	***
CYP3A4	PFOA	10 µM	0.705829	-0.509349	-0.176733	-0.176733	0.987	ns
CYP3A4	PFOA	100 µM	1.86382	0.181944	0.703397	0.703397	0.204	ns
CYP3A4	PFOA	250 µM	2.35324	1.50492	1.74869	1.74869	0.011	*
CYP3A4	PFOS	10 µM	0.945396	-0.982667	-0.458538	-0.458538	0.802	ns
CYP3A4	PFOS	100 µM	2.92457	0.848168	0.777353	0.848168	0.162	ns
CYP3A4	PFOS	250 µM	-1.16468	-3.63653	-3.8208	-3.63653	0.077	ns
CYP3A4	Ronneby	10 µM	0.30738	-0.602244	-0.446915	-0.446915	0.476	ns
CYP3A4	Ronneby	100 µM	1.42032	-0.325711	0.762249	0.762249	0.348	ns
CYP3A4	Ronneby	500 µM	2.98439	2.72497	3.23667	2.98439	0.000299	***
CYP3A4	rosiglitazone	20 µM	1.81943	2.43903	3.04982	2.43903	0.016	*
CYP3A4	rosiglitazone	50 µM	2.22744	2.91393	3.47593	2.91393	0.012	*
CYP7A1	EU adults	10 µM	-0.453036	-0.648855	0.0677139	-0.453036	0.244	ns
CYP7A1	EU adults	100 µM	-0.736423	-0.719545	-0.18223	-0.719545	0.077	ns
CYP7A1	EU adults	500 µM	-2.14955	-2.00064	-0.917015	-2.00064	0.043	*
CYP7A1	EU children	10 µM	-0.508327	-0.798465	-0.207375	-0.508327	0.078	ns
CYP7A1	EU children	100 µM	-1.38644	-1.05235	-0.365613	-1.05235	0.079	ns
CYP7A1	EU children	500 µM	-11.1797	-9.04849	-9.22772	-9.22772	0.004	**
CYP7A1	GW7647	10 µM	-1.59831	-2.07285	-1.52125	-1.59831	0.003	**
CYP7A1	GW7647	5 µM	-1.98948	-1.14513	-1.27869	-1.27869	0.021	*
CYP7A1	PFHxS	10 µM	-0.12972	-1.03318	-0.349616	-0.349616	0.198	ns
CYP7A1	PFHxS	100 µM	-0.365911	-1.23515	-0.835593	-0.835593	0.07	ns
CYP7A1	PFHxS	1000 µM	-1.52387	-9.67595	-9.33306	-9.33306	0.124	ns
CYP7A1	PFNA	10 µM	-0.640867	-0.858765	0.517831	-0.640867	0.526	ns
CYP7A1	PFNA	100 µM	-2.35651	-0.932446	0.216641	-0.932446	0.302	ns
CYP7A1	PFNA	250 µM	-12.4671	-10.5385	-10.597	-10.597	0.003	**
CYP7A1	PFOA	10 µM	0.29648	-0.745866	0.0153641	0.0153641	0.693	ns
CYP7A1	PFOA	100 µM	-1.10526	-1.4338	-0.274604	-1.10526	0.105	ns
CYP7A1	PFOA	250 µM	-1.75735	-2.89141	-2.53651	-2.53651	0.014	*
CYP7A1	PFOS	10 µM	-0.153477	-1.24211	-0.389917	-0.389917	0.208	ns
CYP7A1	PFOS	100 µM	-1.06261	-1.02269	-0.364599	-1.02269	0.054	ns
CYP7A1	PFOS	250 µM	-7.84839	-11.3952	-10.7874	-10.7874	0.011	*
CYP7A1	Ronneby	10 µM	-0.288741	-0.493605	0.133906	-0.288741	0.372	ns
CYP7A1	Ronneby	100 µM	-0.299442	-0.546318	0.243936	-0.299442	0.49	ns
CYP7A1	Ronneby	500 µM	-0.722931	-0.706408	-0.154588	-0.706408	0.088	ns
CYP7A1	rosiglitazone	20 µM	-2.47178	-1.10491	-1.20043	-1.20043	0.064	ns
CYP7A1	rosiglitazone	50 µM	-3.46751	-2.46361	-2.34342	-2.46361	0.012	*
FABP1	EU adults	10 µM	0.153842	-0.0993403	0.359166	0.153842	0.432	ns
FABP1	EU adults	100 µM	0.465788	0.141955	0.363272	0.363272	0.061	ns
FABP1	EU adults	500 µM	0.660449	0.543611	1.2421	0.660449	0.05	*
FABP1	EU children	10 µM	-0.11224	-0.559391	0.253323	-0.11224	0.621	ns
FABP1	EU children	100 µM	1.11356	0.100709	1.10852	1.10852	0.142	ns
FABP1	EU children	500 µM	-3.1007	-2.39384	-2.11683	-2.39384	0.009	**
FABP1	GW7647	10 µM	0.0394386	1.37366	1.65166	1.37366	0.174	ns
FABP1	GW7647	5 µM	0.247449	2.13382	1.62927	1.62927	0.139	ns
FABP1	PFHxS	10 µM	0.596169	-0.0479092	-0.0374767	-0.0374767	0.517	ns
FABP1	PFHxS	100 µM	0.88888	0.6525	0.47557	0.6525	0.013	*
FABP1	PFHxS	1000 µM	-2.14919	-4.54645	-8.41289	-4.54645	0.11	ns
FABP1	PFNA	10 µM	0.765981	-0.524419	0.446084	0.446084	0.617	ns
FABP1	PFNA	100 µM	0.399686	0.554137	0.939472	0.554137	0.041	*
FABP1	PFNA	250 µM	-5.74974	-5.88069	-6.29952	-5.88069	9.27e-05	***
FABP1	PFOA	10 µM	0.95688	0.168646	0.702539	0.702539	0.108	ns
FABP1	PFOA	100 µM	1.62631	0.573593	1.09495	1.09495	0.061	ns
FABP1	PFOA	250 µM	0.751397	0.235034	0.248794	0.248794	0.121	ns
FABP1	PFOS	10 µM	0.163051	-0.518364	0.252823	0.163051	0.904	ns
FABP1	PFOS	100 µM	0.504994	0.118393	0.393768	0.393768	0.08	ns
FABP1	PFOS	250 µM	-3.58803	-8.61326	-9.02569	-8.61326	0.056	ns
FABP1	Ronneby	10 µM	0.284169	-0.0257939	0.454356	0.284169	0.233	ns
FABP1	Ronneby	100 µM	0.877508	0.280615	1.27413	0.877508	0.098	ns
FABP1	Ronneby	500 µM	1.28371	1.34554	1.93356	1.34554	0.01	**
FABP1	rosiglitazone	20 µM	-0.702147	0.911432	1.20521	0.911432	0.511	ns
FABP1	rosiglitazone	50 µM	-0.596174	1.1907	1.21409	1.1907	0.421	ns
HMGCR	EU adults	10 µM	-0.298658	-0.340424	0.117329	-0.298658	0.398	ns
HMGCR	EU adults	100 µM	-0.343974	-0.432184	-0.549329	-0.432184	0.036	*
HMGCR	EU adults	500 µM	-1.02523	-0.947835	-0.592731	-0.947835	0.008	**
HMGCR	EU children	10 µM	-0.405143	-0.598984	0.0127623	-0.405143	0.207	ns
HMGCR	EU children	100 µM	-0.294896	-0.0782224	0.0792658	-0.0782224	0.558	ns
HMGCR	EU children	500 µM	-2.56419	-2.52771	-1.96332	-2.52771	0.001	***
HMGCR	GW7647	10 µM	-0.61289	-0.327694	0.257969	-0.327694	0.48	ns
HMGCR	GW7647	5 µM	-0.469524	0.201698	-0.20434	-0.20434	0.53	ns
HMGCR	PFHxS	10 µM	0.154115	-0.411782	-0.309635	-0.309635	0.418	ns
HMGCR	PFHxS	100 µM	-0.332042	-0.269713	-0.423011	-0.332042	0.072	ns
HMGCR	PFHxS	1000 µM	-2.2133	-1.57427	-2.05353	-2.05353	0.002	**
HMGCR	PFNA	10 µM	-0.573458	-0.494628	0.335686	-0.494628	0.498	ns
HMGCR	PFNA	100 µM	-1.05745	-0.192455	0.231117	-0.192455	0.469	ns
HMGCR	PFNA	250 µM	-3.06139	-2.8731	-2.96055	-2.96055	0.000173	***
HMGCR	PFOA	10 µM	-0.281257	-0.192206	0.40089	-0.192206	0.926	ns
HMGCR	PFOA	100 µM	-0.0389877	-0.276149	-0.126831	-0.126831	0.327	ns
HMGCR	PFOA	250 µM	-0.799835	-1.13344	-1.19071	-1.13344	0.003	**
HMGCR	PFOS	10 µM	0.263189	-0.145351	0.0422051	0.0422051	0.756	ns
HMGCR	PFOS	100 µM	-0.492849	0.0192297	-0.195377	-0.195377	0.298	ns
HMGCR	PFOS	250 µM	-2.22366	-2.7527	-2.3314	-2.3314	0.000493	***
HMGCR	Ronneby	10 µM	-0.195187	-0.303037	0.230502	-0.195187	0.676	ns
HMGCR	Ronneby	100 µM	0.0740691	-0.315245	0.385783	0.0740691	0.847	ns
HMGCR	Ronneby	500 µM	-0.207257	-0.862669	-0.122713	-0.207257	0.226	ns
HMGCR	rosiglitazone	20 µM	-0.711308	-0.391789	0.070755	-0.391789	0.269	ns
HMGCR	rosiglitazone	50 µM	-0.733199	-0.518294	0.102175	-0.518294	0.264	ns
HMGCS2	EU adults	10 µM	0.142555	-0.043152	0.109109	0.109109	0.733	ns
HMGCS2	EU adults	100 µM	0.203636	0.0956778	0.222921	0.203636	0.42	ns
HMGCS2	EU adults	500 µM	0.922395	1.0357	1.23305	1.0357	0.012	*
HMGCS2	EU children	10 µM	-0.0652925	-0.385426	0.219882	-0.0652925	0.77	ns
HMGCS2	EU children	100 µM	0.850576	0.133156	0.375709	0.375709	0.174	ns
HMGCS2	EU children	500 µM	-6.61337	-3.98946	-3.75952	-3.98946	0.031	*
HMGCS2	GW7647	10 µM	0.647467	1.18116	1.54655	1.18116	0.029	*
HMGCS2	GW7647	5 µM	0.784339	1.86489	1.53274	1.53274	0.03	*
HMGCS2	PFHxS	10 µM	0.702541	-0.56978	-0.195868	-0.195868	0.963	ns
HMGCS2	PFHxS	100 µM	0.76997	0.168205	0.125814	0.168205	0.262	ns
HMGCS2	PFHxS	1000 µM	-1.91089	-5.07235	-8.65342	-5.07235	0.115	ns
HMGCS2	PFNA	10 µM	0.666619	-0.710636	-0.302246	-0.302246	0.813	ns
HMGCS2	PFNA	100 µM	0.805633	0.184298	0.0441577	0.184298	0.307	ns
HMGCS2	PFNA	250 µM	-9.00499	-8.38444	-10.1921	-9.00499	0.002	**
HMGCS2	PFOA	10 µM	1.31579	-0.322014	1.05627	1.05627	0.31	ns
HMGCS2	PFOA	100 µM	1.39649	0.39378	0.58016	0.58016	0.107	ns
HMGCS2	PFOA	250 µM	0.607268	0.414679	0.334053	0.414679	0.103	ns
HMGCS2	PFOS	10 µM	0.529206	-0.113396	-0.00966854	-0.00966854	0.635	ns
HMGCS2	PFOS	100 µM	0.88542	0.153151	0.116662	0.153151	0.282	ns
HMGCS2	PFOS	250 µM	-8.66146	-8.44439	-9.02639	-8.66146	3.57e-06	***
HMGCS2	Ronneby	10 µM	0.181311	0.0711645	0.136151	0.136151	0.533	ns
HMGCS2	Ronneby	100 µM	0.517156	0.12553	0.59583	0.517156	0.143	ns
HMGCS2	Ronneby	500 µM	1.09938	1.58281	1.92548	1.58281	0.008	**
HMGCS2	rosiglitazone	20 µM	-1.41488	-0.162619	0.194487	-0.162619	0.451	ns
HMGCS2	rosiglitazone	50 µM	-0.887236	0.171811	-0.0795354	-0.0795354	0.517	ns
PDK4	EU adults	10 µM	-0.399484	-0.567992	-0.0402374	-0.399484	0.162	ns
PDK4	EU adults	100 µM	0.757036	-0.197307	0.0776642	0.0776642	0.543	ns
PDK4	EU adults	500 µM	1.7668	2.31628	2.53049	2.31628	0.004	**
PDK4	EU children	10 µM	-0.289256	-0.514066	-0.474916	-0.474916	0.042	*
PDK4	EU children	100 µM	1.64006	0.795795	0.402891	0.795795	0.112	ns
PDK4	EU children	500 µM	1.22824	1.2313	1.8989	1.2313	0.011	*
PDK4	GW7647	10 µM	3.02682	2.66881	3.0934	3.02682	8.52e-05	***
PDK4	GW7647	5 µM	3.11198	2.99523	2.77509	2.99523	4.37e-05	***
PDK4	PFHxS	10 µM	0.328957	0.130631	0.072949	0.130631	0.272	ns
PDK4	PFHxS	100 µM	1.26159	1.09533	1.21376	1.21376	0.003	**
PDK4	PFHxS	1000 µM	2.30375	2.07759	2.88118	2.30375	0.003	**
PDK4	PFNA	10 µM	-0.483685	-0.378781	0.559304	-0.378781	0.795	ns
PDK4	PFNA	100 µM	2.04379	1.07588	1.34603	1.34603	0.024	*
PDK4	PFNA	250 µM	1.34762	1.57074	1.61125	1.57074	0.000652	***
PDK4	PFOA	10 µM	0.486402	-0.486867	-0.374817	-0.374817	0.732	ns
PDK4	PFOA	100 µM	2.46208	0.913705	1.16526	1.16526	0.08	ns
PDK4	PFOA	250 µM	2.49311	2.05896	2.32597	2.32597	0.000187	***
PDK4	PFOS	10 µM	0.416216	-0.525351	-0.135451	-0.135451	0.803	ns
PDK4	PFOS	100 µM	1.44347	0.0504924	0.141775	0.141775	0.349	ns
PDK4	PFOS	250 µM	0.792774	0.131587	0.692179	0.692179	0.102	ns
PDK4	Ronneby	10 µM	-0.257069	-0.331054	-0.192322	-0.257069	0.135	ns
PDK4	Ronneby	100 µM	0.916961	-0.115605	0.487503	0.487503	0.286	ns
PDK4	Ronneby	500 µM	2.44575	2.23987	2.88187	2.44575	0.000966	***
PDK4	rosiglitazone	20 µM	1.92791	1.75421	1.79518	1.79518	0.000927	***
PDK4	rosiglitazone	50 µM	2.37706	2.01403	2.24272	2.24272	0.000142	***
PLIN2	EU adults	10 µM	-0.331132	-0.25569	0.0125829	-0.25569	0.33	ns
PLIN2	EU adults	100 µM	0.297963	-0.151314	0.179115	0.179115	0.6	ns
PLIN2	EU adults	500 µM	1.62319	1.69273	1.5713	1.62319	0.005	**
PLIN2	EU children	10 µM	-0.482875	-0.232867	-0.201008	-0.232867	0.144	ns
PLIN2	EU children	100 µM	1.30126	0.469349	0.465537	0.469349	0.098	ns
PLIN2	EU children	500 µM	2.95383	2.84642	3.39477	2.95383	0.000186	***
PLIN2	GW7647	10 µM	1.77142	2.40193	2.52235	2.40193	0.003	**
PLIN2	GW7647	5 µM	1.70782	2.40795	2.31674	2.31674	0.002	**
PLIN2	PFHxS	10 µM	-0.0810473	0.0209328	-0.415357	-0.0810473	0.449	ns
PLIN2	PFHxS	100 µM	1.01901	0.886275	0.541442	0.886275	0.014	*
PLIN2	PFHxS	1000 µM	2.41191	2.23595	2.77959	2.41191	0.000343	***
PLIN2	PFNA	10 µM	0.830236	-0.254646	-0.24538	-0.24538	0.796	ns
PLIN2	PFNA	100 µM	1.52385	1.04324	0.724539	1.04324	0.023	*
PLIN2	PFNA	250 µM	3.3289	2.46581	2.61405	2.61405	0.003	**
PLIN2	PFOA	10 µM	0.801276	-0.0832442	-0.160069	-0.0832442	0.623	ns
PLIN2	PFOA	100 µM	1.60734	1.12679	1.0419	1.12679	0.006	**
PLIN2	PFOA	250 µM	2.24693	2.18642	2.33369	2.24693	0.002	**
PLIN2	PFOS	10 µM	0.0878758	-0.102669	-0.0936889	-0.0936889	0.825	ns
PLIN2	PFOS	100 µM	1.02848	0.155058	0.160871	0.160871	0.261	ns
PLIN2	PFOS	250 µM	1.98498	1.70289	1.75439	1.75439	0.000824	***
PLIN2	Ronneby	10 µM	-0.156126	-0.0568949	-0.124243	-0.124243	0.497	ns
PLIN2	Ronneby	100 µM	0.60383	0.290815	0.611556	0.60383	0.046	*
PLIN2	Ronneby	500 µM	1.83464	1.67937	2.12961	1.83464	0.000578	***
PLIN2	rosiglitazone	20 µM	1.02355	1.53903	1.44945	1.44945	0.003	**
PLIN2	rosiglitazone	50 µM	1.42059	1.98542	2.0143	1.98542	0.002	**
UGT1A1	EU adults	10 µM	-0.956699	-0.778296	-0.331852	-0.778296	0.046	*
UGT1A1	EU adults	100 µM	-0.288627	0.0631705	-0.00957544	-0.00957544	0.615	ns
UGT1A1	EU adults	500 µM	0.132122	0.663879	1.07634	0.663879	0.139	ns
UGT1A1	EU children	10 µM	-0.765199	-0.673451	-0.0357457	-0.673451	0.153	ns
UGT1A1	EU children	100 µM	0.50583	-0.278437	0.129656	0.129656	0.665	ns
UGT1A1	EU children	500 µM	-1.43799	-0.750187	-0.460935	-0.750187	0.081	ns
UGT1A1	GW7647	10 µM	-0.338879	0.487211	1.13405	0.487211	0.423	ns
UGT1A1	GW7647	5 µM	-0.356176	1.14096	0.978724	0.978724	0.34	ns
UGT1A1	PFHxS	10 µM	-0.627208	-0.676978	-0.120647	-0.627208	0.098	ns
UGT1A1	PFHxS	100 µM	0.466194	0.198249	0.568493	0.466194	0.049	*
UGT1A1	PFHxS	1000 µM	0.0404464	-1.50355	-3.48247	-1.50355	0.247	ns
UGT1A1	PFNA	10 µM	0.463397	-0.749713	0.332384	0.332384	0.972	ns
UGT1A1	PFNA	100 µM	0.246749	0.550203	1.26082	0.550203	0.14	ns
UGT1A1	PFNA	250 µM	-2.97848	-2.89798	-2.59539	-2.89798	6.3e-05	***
UGT1A1	PFOA	10 µM	0.323186	-0.616032	-0.244296	-0.244296	0.588	ns
UGT1A1	PFOA	100 µM	0.714801	0.0424449	0.321711	0.321711	0.199	ns
UGT1A1	PFOA	250 µM	0.621511	0.162876	0.270591	0.270591	0.114	ns
UGT1A1	PFOS	10 µM	0.25901	-0.375726	-0.180123	-0.180123	0.671	ns
UGT1A1	PFOS	100 µM	1.224	0.0619017	0.162822	0.162822	0.322	ns
UGT1A1	PFOS	250 µM	-2.28833	-3.03233	-2.70148	-2.70148	0.002	**
UGT1A1	Ronneby	10 µM	-0.742499	-0.433193	-0.150371	-0.433193	0.105	ns
UGT1A1	Ronneby	100 µM	0.275596	-0.400336	0.176549	0.176549	0.946	ns
UGT1A1	Ronneby	500 µM	1.44727	1.39058	1.94834	1.44727	0.004	**
UGT1A1	rosiglitazone	20 µM	0.401372	1.72146	1.91132	1.72146	0.1	ns
UGT1A1	rosiglitazone	50 µM	0.404836	1.57878	1.96188	1.57878	0.101	ns
